# Supplementary material for: Origin and spread of human mitochondrial DNA haplogroup U7
Source: Sci Rep. 2017 Apr 7;7:46044. doi: 10.1038/srep46044 (PMC5384202; doi:10.1038/srep46044)
Supplement: Supplementary Dataset 3 [file srep46044-s5.xlsx]

## Sheet: Table S3
Table S3. Population Frequencies of U7 and its Subclades.
n1 - sample size, n2 - number of U7 mtDNAs. Values in columns E-AJ are absolute numbers. Values in columns F, I, J, W, and Y (in red color) are the sums of those in the respective subclades.
U7* includes all U7 members that are not U7a, U7b, U7d, and U7f.
Population/Country	n1	n2	Frequency	U7, unassigned	U7a	U7a, unassigned	U7a1	U7a3	U7a3a	U7a3a1a1	U7a3a1a2	U7a3a*	U7a3b	U7a4	U7a9	U7a5	U7a11	U7a12	U7a13	U7a16	U7a*	U7b	U7b, unassigned	U7b1	U7b1a	U7b1b	U7b1c	U7b1*	U7b2	U7b3	U7b5	U7b*	U7d	U7f	U7*	Source	Additional information	Longitude	Latitude
Africa (excluding Egypt)	6141	4	0.00065136	0	4	1	0	2	0	0	0	0	2	1	0	0	0	0	0	0	0	0	0	0	0	0	0	0	0	0	0	0	0	0	0
Algeria	468	0	0	0	0	0	0	0	0	0	0	0	0	0	0	0	0	0	0	0	0	0	0	0	0	0	0	0	0	0	0	0	0	0	0	Corte-Real et al. 1996, Plaza et al. 2003, Bekada et al. 2015		3.27	35.43
Bantu, westcentral	983	0	0	0	0	0	0	0	0	0	0	0	0	0	0	0	0	0	0	0	0	0	0	0	0	0	0	0	0	0	0	0	0	0	0	Quintana-Murci et al. 2008		11.99	-0.41
Cameroon	104	0	0	0	0	0	0	0	0	0	0	0	0	0	0	0	0	0	0	0	0	0	0	0	0	0	0	0	0	0	0	0	0	0	0	This study		13.13	6.12
Ethiopia	437	0	0	0	0	0	0	0	0	0	0	0	0	0	0	0	0	0	0	0	0	0	0	0	0	0	0	0	0	0	0	0	0	0	0	Kivisild et al. 2004, Boattini et al. 2013		39.71	9.49
Kenya	761	0	0	0	0	0	0	0	0	0	0	0	0	0	0	0	0	0	0	0	0	0	0	0	0	0	0	0	0	0	0	0	0	0	0	Brandstätter et al. 2004, Al-Abri et al. 2012, Batai et al. 2013, Boattini et al. 2013		37.67	1.12
Libya	494	0	0	0	0	0	0	0	0	0	0	0	0	0	0	0	0	0	0	0	0	0	0	0	0	0	0	0	0	0	0	0	0	0	0	This study, Ottoni et al. 2009a, Fadhlaoui-Zid et al. 2011		17.33	28.91
Morocco	1066	1	0.000938086	0	1	1	0	0	0	0	0	0	0	0	0	0	0	0	0	0	0	0	0	0	0	0	0	0	0	0	0	0	0	0	0	This study, Coudray et al. 2009, Behar et al. 2010		-5.34	32.63
Mozambique	109	0	0	0	0	0	0	0	0	0	0	0	0	0	0	0	0	0	0	0	0	0	0	0	0	0	0	0	0	0	0	0	0	0	0	Pereira et al. 2001		37.21	-14.97
Niger-Nigeria	148	0	0	0	0	0	0	0	0	0	0	0	0	0	0	0	0	0	0	0	0	0	0	0	0	0	0	0	0	0	0	0	0	0	0	Vigilant et al. 1991, Watson et al. 1997		9.11	13.56
Saharawi, northwestern Africa	56	0	0	0	0	0	0	0	0	0	0	0	0	0	0	0	0	0	0	0	0	0	0	0	0	0	0	0	0	0	0	0	0	0	0	Plaza et al. 2003		-7.94	25.04
Nubians	80	0	0	0	0	0	0	0	0	0	0	0	0	0	0	0	0	0	0	0	0	0	0	0	0	0	0	0	0	0	0	0	0	0	0	Krings et al. 1999		31.13	21.11
Senegal	240	0	0	0	0	0	0	0	0	0	0	0	0	0	0	0	0	0	0	0	0	0	0	0	0	0	0	0	0	0	0	0	0	0	0	Graven et al. 1995, Rando et al. 1998		-14.88	14.58
Somalia	27	0	0	0	0	0	0	0	0	0	0	0	0	0	0	0	0	0	0	0	0	0	0	0	0	0	0	0	0	0	0	0	0	0	0	Watson et al. 1997, Al-Abri et al. 2012		47.22	8.53
Sudan, southern	76	0	0	0	0	0	0	0	0	0	0	0	0	0	0	0	0	0	0	0	0	0	0	0	0	0	0	0	0	0	0	0	0	0	0	Krings et al. 1999		32.84	14.01
Tunisia	1092	3	0.00274725	0	3	0	0	2	0	0	0	0	2	1	0	0	0	0	0	0	0	0	0	0	0	0	0	0	0	0	0	0	0	0	0	This study, Plaza et al. 2003, Fadhlaoui-Zid et al. 2004, Cherni et al. 2009, Turchi et al. 2009		9.44	35.18
Central Asia	4363	73	0.0167316	2	68	5	1	21	13	3	3	7	8	11	1	0	1	4	5	0	19	2	0	0	0	0	0	0	0	2	0	0	0	0	1
Afghanistan, Hazaras	78	2	0.025641	0	2	0	0	2	1	0	0	1	1	0	0	0	0	0	0	0	0	0	0	0	0	0	0	0	0	0	0	0	0	0	0	Di Cristofaro et al. 2013		67.03	33.88
Altaians, northern	214	0	0	0	0	0	0	0	0	0	0	0	0	0	0	0	0	0	0	0	0	0	0	0	0	0	0	0	0	0	0	0	0	0	0	Dulik et al. 2012		86.82	51.61
Altaians, southern	490	0	0	0	0	0	0	0	0	0	0	0	0	0	0	0	0	0	0	0	0	0	0	0	0	0	0	0	0	0	0	0	0	0	0	Derenko et al. 2007, Dulik et al. 2012		86.81	49.99
Altaian Kazakhs	243	2	0.00823045	0	2	0	0	2	2	2	0	0	0	0	0	0	0	0	0	0	0	0		0	0	0	0	0	0	0	0	0	0	0	0	Derenko et al. 2012, Gubina et al. 2013		88.04	49.81
Karakalpaks	108	1	0.00925926	0	1	0	0	0	0	0	0	0	0	1	0	0	0	0	0	0	0	0	0	0	0	0	0	0	0	0	0	0	0	0	0	This study		57.45	43.81
Kazakhs, southwestern	81	0	0	0	0	0	0	0	0	0	0	0	0	0	0	0	0	0	0	0	0	0	0	0	0	0	0	0	0	0	0	0	0	0	0	This study		62.91	45.14
Kazakhs, southern	256	2	0.0078125	0	2	2	0	0	0	0	0	0	0	0	0	0	0	0	0	0	0	0	0	0	0	0	0	0	0	0	0	0	0	0	0	Irwin et al. 2010		69.06	42.78
Kazakhs, eastern	85	0	0	0	0	0	0	0	0	0	0	0	0	0	0	0	0	0	0	0	0	0	0	0	0	0	0	0	0	0	0	0	0	0	0	Comas et al. 1998, Yao et al. 2000		79.14	44.45
Kazakhs, northeastern	237	0	0	0	0	0	0	0	0	0	0	0	0	0	0	0	0	0	0	0	0	0	0	0	0	0	0	0	0	0	0	0	0	0	0	Gokcumen et al. 2008		83.95	48.68
Kyrgyzs, eastern	129	0	0	0	0	0	0	0	0	0	0	0	0	0	0	0	0	0	0	0	0	0	0	0	0	0	0	0	0	0	0	0	0	0	0	This study		76.99	42.08
Kyrgyzs, western	392	1	0.00255102	0	1	0	0	0	0	0	0	0	0	0	1	0	0	0	0	0	0	0	0	0	0	0	0	0	0	0	0	0	0	0	0	This study, Comas et al. 1998, Irwin et al. 2010		73.77	41.21
Shugnan	44	0	0	0	0	0	0	0	0	0	0	0	0	0	0	0	0	0	0	0	0	0	0	0	0	0	0	0	0	0	0	0	0	0	0	Quintana-Murci et al. 2004		72.77	38.62
Tajiks, western	606	37	0.0610561	0	36	1	0	4	3	0	3	0	1	9	0	0	1	4	3	0	14	1	0	0	0	0	0	0	0	1	0	0	0	0	0	This study, Derenko et al. 2007, Irwin et al. 2010, Di Cristofaro et al. 2013		68.26	39.44
Tajiks, northern	69	2	0.0289855	0	2	0	0	0	0	0	0	0	0	0	0	0	0	0	2	0	0	0	0	0	0	0	0	0	0	0	0	0	0	0	0	This study		71.36	40.11
Tajiks, central	98	1	0.0102041	0	1	0	0	0	0	0	0	0	0	0	0	0	0	0	0	0	1	0	0	0	0	0	0	0	0	0	0	0	0	0	0	This study		70.54	39.09
Turkmens	416	3	0.00721154	0	3	1	1	0	0	0	0	0	0	0	0	0	0	0	0	0	1	0	0	0	0	0	0	0	0	0	0	0	0	0	0	This study, Quintana-Murci et al. 2004, Irwin et al. 2010, Di Cristofaro et al. 2013		61.81	38.61
Uzbeks, Ferghana	90	0	0	0	0	0	0	0	0	0	0	0	0	0	0	0	0	0	0	0	0	0	0	0	0	0	0	0	0	0	0	0	0	0	0	This study, Irwin et al. 2010		72.31	40.77
Uzbeks, Karakalpakia	86	0	0	0	0	0	0	0	0	0	0	0	0	0	0	0	0	0	0	0	0	0	0	0	0	0	0	0	0	0	0	0	0	0	0	This study, Irwin et al. 2010		58.84	43.24
Uzbeks, Khorezm	99	1	0.010101	0	1	1	0	0	0	0	0	0	0	0	0	0	0	0	0	0	0	0	0	0	0	0	0	0	0	0	0	0	0	0	0	Irwin et al. 2010		61.17	41.94
Uzbeks, Tashkent	213	5	0.0234742	2	3	0	0	2	1	1	0	0	1	0	0	0	0	0	0	0	1	0	0	0	0	0	0	0	0	0	0	0	0	0	0	Irwin et al. 2010, Behar et al. 2010		69.21	41.26
Uzbeks, southern	329	16	0.0486322	0	14	0	0	11	6	0	0	6	5	1	0	0	0	0	0	0	2	1	0	0	0	0	0	0	0	1	0	0	0	0	1	This study, Quintana-Murci et al. 2004, Irwin et al. 2010, Di Cristofaro et al. 2013		65.84	39.13
East Asia, Southeast Asia, and Oceania	8329	12	0.00144075	9	2	1	0	0	0	0	0	0	0	0	0	0	0	0	0	0	1	0	0	0	0	0	0	0	0	0	0	0	0	1	0
Cambodia	1054	0	0	0	0	0	0	0	0	0	0	0	0	0	0	0	0	0	0	0	0	0	0	0	0	0	0	0	0	0	0	0	0	0	0	Zhang et al. 2013		105.18	12.51
China, Yunnan, southern	473	0	0	0	0	0	0	0	0	0	0	0	0	0	0	0	0	0	0	0	0	0	0	0	0	0	0	0	0	0	0	0	0	0	0	Qian et al. 2001, Yao et al. 2002a, Wen et al. 2004, Wen et al. 2005		101.18	24.25
China, Yunnan, northern	148	0	0	0	0	0	0	0	0	0	0	0	0	0	0	0	0	0	0	0	0	0	0	0	0	0	0	0	0	0	0	0	0	0	0	Yao et al. 2002a, Wen et al. 2004		99.41	26.58
China, Guangxi	83	0	0	0	0	0	0	0	0	0	0	0	0	0	0	0	0	0	0	0	0	0	0	0	0	0	0	0	0	0	0	0	0	0	0	Wen et al. 2005		108.53	23.45
China, Guizhou	259	0	0	0	0	0	0	0	0	0	0	0	0	0	0	0	0	0	0	0	0	0	0	0	0	0	0	0	0	0	0	0	0	0	0	Yao et al. 2002b		106.89	26.73
China, Hunan	197	0	0	0	0	0	0	0	0	0	0	0	0	0	0	0	0	0	0	0	0	0	0	0	0	0	0	0	0	0	0	0	0	0	0	Wen et al. 2004, Wen et al. 2005		111.95	27.84
China, Guangdong	99	0	0	0	0	0	0	0	0	0	0	0	0	0	0	0	0	0	0	0	0	0	0	0	0	0	0	0	0	0	0	0	0	0	0	Kivisild et al. 2002, Yao et al. 2002a		113.32	23.37
China, Taiwan	94	0	0	0	0	0	0	0	0	0	0	0	0	0	0	0	0	0	0	0	0	0	0	0	0	0	0	0	0	0	0	0	0	0	0	Horai et al. 1996, Melton et al. 1998		121.04	23.89
China, Qinghai	128	0	0	0	0	0	0	0	0	0	0	0	0	0	0	0	0	0	0	0	0	0	0	0	0	0	0	0	0	0	0	0	0	0	0	Yao et al. 2002a, Yao et al. 2002b		101.82	36.49
China, northeastern	232	0	0	0	0	0	0	0	0	0	0	0	0	0	0	0	0	0	0	0	0	0	0	0	0	0	0	0	0	0	0	0	0	0	0	Kong et al. 2003		121.05	49.17
China, Liaoning	51	0	0	0	0	0	0	0	0	0	0	0	0	0	0	0	0	0	0	0	0	0	0	0	0	0	0	0	0	0	0	0	0	0	0	Yao et al. 2002a		123.09	41.47
China, Wuhan	42	0	0	0	0	0	0	0	0	0	0	0	0	0	0	0	0	0	0	0	0	0	0	0	0	0	0	0	0	0	0	0	0	0	0	Yao et al. 2002a		114.26	30.41
China, Qingdao	50	0	0	0	0	0	0	0	0	0	0	0	0	0	0	0	0	0	0	0	0	0	0	0	0	0	0	0	0	0	0	0	0	0	0	Yao et al. 2002a		120.12	36.21
China, Xinjiang Han	92	0	0	0	0	0	0	0	0	0	0	0	0	0	0	0	0	0	0	0	0	0	0	0	0	0	0	0	0	0	0	0	0	0	0	Yao et al. 2002a, Yao et al. 2004		86.97	45.41
China, Xishuangbanna, Chinese Dai, CDX	93	0	0	0	0	0	0	0	0	0	0	0	0	0	0	0	0	0	0	0	0	0	0	0	0	0	0	0	0	0	0	0	0	0	0	The 1000 Genomes Project Consortium 2015		100.79	21.99
China, Beijing, Chinese Han, CHB	103	0	0	0	0	0	0	0	0	0	0	0	0	0	0	0	0	0	0	0	0	0	0	0	0	0	0	0	0	0	0	0	0	0	0	The 1000 Genomes Project Consortium 2015		116.42	39.93
China, southern, Chinese Han, CHS	105	0	0	0	0	0	0	0	0	0	0	0	0	0	0	0	0	0	0	0	0	0	0	0	0	0	0	0	0	0	0	0	0	0	0	The 1000 Genomes Project Consortium 2015		114.57	26.49
Indonesia, Bali	82	0	0	0	0	0	0	0	0	0	0	0	0	0	0	0	0	0	0	0	0	0	0	0	0	0	0	0	0	0	0	0	0	0	0	Hill et al. 2007		115.12	-8.34
Indonesia, Borneo, Banjarmasin	89	0	0	0	0	0	0	0	0	0	0	0	0	0	0	0	0	0	0	0	0	0	0	0	0	0	0	0	0	0	0	0	0	0	0	Hill et al. 2007		114.59	-3.31
Indonesia, Lombok, Mataram	44	0	0	0	0	0	0	0	0	0	0	0	0	0	0	0	0	0	0	0	0	0	0	0	0	0	0	0	0	0	0	0	0	0	0	Hill et al. 2007		116.14	-8.6
Indonesia, Sulawesi	237	0	0	0	0	0	0	0	0	0	0	0	0	0	0	0	0	0	0	0	0	0	0	0	0	0	0	0	0	0	0	0	0	0	0	Hill et al. 2007		120.5	-2.01
Indonesia, Sumatrans	187	1	0.00534759	1	0	0	0	0	0	0	0	0	0	0	0	0	0	0	0	0	0	0	0	0	0	0	0	0	0	0	0	0	0	0	0	Hill et al. 2006		100.48	0.5
Indonesia, Java	46	0	0	0	0	0	0	0	0	0	0	0	0	0	0	0	0	0	0	0	0	0	0	0	0	0	0	0	0	0	0	0	0	0	0	Hill et al. 2007		108.19	-7.2
Kazakhs, Xinjiang, China	151	0	0	0	0	0	0	0	0	0	0	0	0	0	0	0	0	0	0	0	0	0	0	0	0	0	0	0	0	0	0	0	0	0	0	Shan et al. 2014		82.29	44.58
Laos	220	0	0	0	0	0	0	0	0	0	0	0	0	0	0	0	0	0	0	0	0	0	0	0	0	0	0	0	0	0	0	0	0	0	0	Bodner et al. 2011		102.36	20.23
Malaysia, Borneo, Kota Kinabalu	68	0	0	0	0	0	0	0	0	0	0	0	0	0	0	0	0	0	0	0	0	0	0	0	0	0	0	0	0	0	0	0	0	0	0	Hill et al. 2007		116.17	6.01
Malaysia, Peninsular	260	0	0	0	0	0	0	0	0	0	0	0	0	0	0	0	0	0	0	0	0	0	0	0	0	0	0	0	0	0	0	0	0	0	0	Hill et al. 2006		102.07	4.14
Mongolia	150	0	0	0	0	0	0	0	0	0	0	0	0	0	0	0	0	0	0	0	0	0	0	0	0	0	0	0	0	0	0	0	0	0	0	Kolman et al. 1996, Derenko et al. 2007		101.83	46.16
Myanmar_1 (regions 10, 11, 12)	101	0	0	0	0	0	0	0	0	0	0	0	0	0	0	0	0	0	0	0	0	0	0	0	0	0	0	0	0	0	0	0	0	0	0	Li et al. 2015		95.89	26.08
Myanmar_2 (regions 1, 2, 3, 4, 7, 8, 9, 13)	540	0	0	0	0	0	0	0	0	0	0	0	0	0	0	0	0	0	0	0	0	0	0	0	0	0	0	0	0	0	0	0	0	0	0	Li et al. 2015		94.45	21.41
Myanmar_3 (regions 5, 6, 14)	204	0	0	0	0	0	0	0	0	0	0	0	0	0	0	0	0	0	0	0	0	0	0	0	0	0	0	0	0	0	0	0	0	0	0	Li et al. 2015		95.61	18.46
Myanmar_4 (Kayin, Mon)	233	0	0	0	0	0	0	0	0	0	0	0	0	0	0	0	0	0	0	0	0	0	0	0	0	0	0	0	0	0	0	0	0	0	0	Summerer et al. 2014		98.21	16.21
Philippines	423	0	0	0	0	0	0	0	0	0	0	0	0	0	0	0	0	0	0	0	0	0	0	0	0	0	0	0	0	0	0	0	0	0	0	Tabbada et al. 2009		121.01	14.61
Thailand	552	0	0	0	0	0	0	0	0	0	0	0	0	0	0	0	0	0	0	0	0	0	0	0	0	0	0	0	0	0	0	0	0	0	0	Fucharoen et al. 2001, Oota et al. 2001, Yao et al. 2002b		100.64	16.27
Tibetans, Chamdo	61	0	0	0	0	0	0	0	0	0	0	0	0	0	0	0	0	0	0	0	0	0	0	0	0	0	0	0	0	0	0	0	0	0	0	Qin et al. 2010		97.09	31.09
Tibetans, Diqing Tibetan Autonomous Prefecture of Yunnan Province	71	0	0	0	0	0	0	0	0	0	0	0	0	0	0	0	0	0	0	0	0	0	0	0	0	0	0	0	0	0	0	0	0	0	0	Wen et al. 2004, Zhao et al. 2009		97.77	29.31
Tibetans, Gannan Tibetan Autonomous Prefecture of Gansu Province	83	0	0	0	0	0	0	0	0	0	0	0	0	0	0	0	0	0	0	0	0	0	0	0	0	0	0	0	0	0	0	0	0	0	0	Zhao et al. 2009		102.99	35.07
Tibetans, western Sichuan	117	0	0	0	0	0	0	0	0	0	0	0	0	0	0	0	0	0	0	0	0	0	0	0	0	0	0	0	0	0	0	0	0	0	0	Zhao et al. 2009, Qin et al. 2010		102.65	29.19
Tibetans, Nakchu Prefecture	226	3	0.0132743	2	1	1	0	0	0	0	0	0	0	0	0	0	0	0	0	0	0	0	0	0	0	0	0	0	0	0	0	0	0	0	0	Zhao et al. 2009, Qin et al. 2010		92.05	31.64
Tibetans, Ngari	46	0	0	0	0	0	0	0	0	0	0	0	0	0	0	0	0	0	0	0	0	0	0	0	0	0	0	0	0	0	0	0	0	0	0	Qin et al. 2010		80.06	32.54
Tibetans, Nyingchi	104	1	0.00961538	1	0	0	0	0	0	0	0	0	0	0	0	0	0	0	0	0	0	0	0	0	0	0	0	0	0	0	0	0	0	0	0	Qin et al. 2010		94.44	29.68
Tibetans, Qinghai Province	120	0	0	0	0	0	0	0	0	0	0	0	0	0	0	0	0	0	0	0	0	0	0	0	0	0	0	0	0	0	0	0	0	0	0	Wen et al. 2004, Zhao et al. 2009, Qin et al. 2010		93.04	33.21
Tibetans, Shannan and Lhasa	135	1	0.00740741	1	0	0	0	0	0	0	0	0	0	0	0	0	0	0	0	0	0	0	0	0	0	0	0	0	0	0	0	0	0	0	0	Qin et al. 2010		91.43	29.71
Tibetans, Shigatse Prefecture	279	2	0.00716846	2	0	0	0	0	0	0	0	0	0	0	0	0	0	0	0	0	0	0	0	0	0	0	0	0	0	0	0	0	0	0	0	Zhao et al. 2009, Qin et al. 2010		88.78	29.09
Uygurs	98	4	0.0408163	2	1	0	0	0	0	0	0	0	0	0	0	0	0	0	0	0	1	0	0	0	0	0	0	0	0	0	0	0	0	1	0	Comas et al. 1998, Yao et al. 2000		75.77	39.28
Vietnam, Ho Chi Minh City, Kinh, KHV	99	0	0	0	0	0	0	0	0	0	0	0	0	0	0	0	0	0	0	0	0	0	0	0	0	0	0	0	0	0	0	0	0	0	0	The 1000 Genomes Project Consortium 2015		106.64	10.79
Europe	33791	122	0.00361043	34	34	4	0	7	7	3	0	4	0	9	0	1	0	0	0	0	13	54	7	22	12	1	0	9	3	6	6	10	0	0	0
Albania	283	0	0	0	0	0	0	0	0	0	0	0	0	0	0	0	0	0	0	0	0	0	0	0	0	0	0	0	0	0	0	0	0	0	0	This study, Belledi et al. 2000, Bosch et al. 2006		19.83	41.34
Austria	372	0	0	0	0	0	0	0	0	0	0	0	0	0	0	0	0	0	0	0	0	0	0	0	0	0	0	0	0	0	0	0	0	0	0	Parson et al. 1998, Brandstätter et al. 2007		14.61	47.39
Bashkirs, Bashkortostan and the Perm Region	219	0	0	0	0	0	0	0	0	0	0	0	0	0	0	0	0	0	0	0	0	0	0	0	0	0	0	0	0	0	0	0	0	0	0	Bermisheva et al. 2002		56.14	54.05
Bashkirs, Samara and Saratov	665	3	0.00451128	0	3	0	0	0	0	0	0	0	0	0	0	0	0	0	0	0	3	0	0	0	0	0	0	0	0	0	0	0	0	0	0	This study		49.68	51.99
Basques, Spain	778	1	0.00128535	1	0	0	0	0	0	0	0	0	0	0	0	0	0	0	0	0	0	0	0	0	0	0	0	0	0	0	0	0	0	0	0	Richards et al. 2000, Cardoso et al. 2011, Behar et al. 2012, Cardoso et al. 2012		-2.31	42.86
Basques+Gascons, France	357	0	0	0	0	0	0	0	0	0	0	0	0	0	0	0	0	0	0	0	0	0	0	0	0	0	0	0	0	0	0	0	0	0	0	Behar et al. 2012		-0.38	43.09
Belgium	50	0	0	0	0	0	0	0	0	0	0	0	0	0	0	0	0	0	0	0	0	0	0	0	0	0	0	0	0	0	0	0	0	0	0	Decorte et al. 1996		4.38	50.83
Belarus	292	1	0.00342466	0	1	0	0	0	0	0	0	0	0	0	0	0	0	0	0	0	1	0	0	0	0	0	0	0	0	0	0	0	0	0	0	This study		28.15	53.42
Bosnia	383	4	0.0104439	3	1	0	0	0	0	0	0	0	0	1	0	0	0	0	0	0	0	0	0	0	0	0	0	0	0	0	0	0	0	0	0	Malyarchuk et al. 2003, Šarac et al. 2014		17.89	44.01
Bulgaria	996	7	0.00702811	2	0	0	0	0	0	0	0	0	0	0	0	0	0	0	0	0	0	5	4	1	0	0	0	1	0	0	0	0	0	0	0	Richards et al. 2000, Karachanak et al. 2012		25.42	42.57
Chuvash	91	0	0	0	0	0	0	0	0	0	0	0	0	0	0	0	0	0	0	0	0	0	0	0	0	0	0	0	0	0	0	0	0	0	0	Richards et al. 2000, Bermisheva et al. 2002		47.02	55.41
Corsica	46	0	0	0	0	0	0	0	0	0	0	0	0	0	0	0	0	0	0	0	0	0	0	0	0	0	0	0	0	0	0	0	0	0	0	Varesi et al. 2000		9.18	42.13
Croatia, Adriatic Coast and Islands	1785	3	0.00168067	0	0	0	0	0	0	0	0	0	0	0	0	0	0	0	0	0	0	3	0	0	0	0	0	0	0	0	0	3	0	0	0	Babalini et al. 2005		15.54	44.07
Croatia, Mainland	383	1	0.00261097	0	0	0	0	0	0	0	0	0	0	0	0	0	0	0	0	0	0	1	0	0	0	0	0	0	0	0	0	1	0	0	0	Cvjetan et al. 2004		16.43	45.61
Czechia	261	2	0.00766284	2	0	0	0	0	0	0	0	0	0	0	0	0	0	0	0	0	0	0	0	0	0	0	0	0	0	0	0	0	0	0	0	Richards et al. 2000, Vanecek et al. 2004, Mielnik-Sikorska et al. 2013		15.31	49.71
Cyprus	274	3	0.0109489	1	2	0	0	0	0	0	0	0	0	2	0	0	0	0	0	0	0	0	0	0	0	0	0	0	0	0	0	0	0	0	0	Irwin et al. 2008, Behar et al. 2010		33.31	35.04
Danmark	239	0	0	0	0	0	0	0	0	0	0	0	0	0	0	0	0	0	0	0	0	0	0	0	0	0	0	0	0	0	0	0	0	0	0	Richards et al. 1996, Richards et al. 2000, Mikkelsen et al. 2010		9.58	56.14
Estonia	675	0	0	0	0	0	0	0	0	0	0	0	0	0	0	0	0	0	0	0	0	0	0	0	0	0	0	0	0	0	0	0	0	0	0	Richards et al. 2000, Pliss et al. 2006, Lappalainen et al. 2008		25.83	58.81
Ezra-moksha	102	0	0	0	0	0	0	0	0	0	0	0	0	0	0	0	0	0	0	0	0	0	0	0	0	0	0	0	0	0	0	0	0	0	0	Bermisheva et al. 2002		45.81	54.52
Finland	613	3	0.00489396	0	0	0	0	0	0	0	0	0	0	0	0	0	0	0	0	0	0	3	0	0	0	0	0	0	3	0	0	0	0	0	0	This study, Meinilä et al. 2001, Hedman et al. 2007		25.27	61.67
France, northern	729	0	0	0	0	0	0	0	0	0	0	0	0	0	0	0	0	0	0	0	0	0	0	0	0	0	0	0	0	0	0	0	0	0	0	This study, Richards et al. 2000, Dubut et al. 2004, Richard et al. 2007		2.65	47.99
France, southern	286	1	0.0034965	0	1	1	0	0	0	0	0	0	0	0	0	0	0	0	0	0	0	0	0	0	0	0	0	0	0	0	0	0	0	0	0	Dubut et al. 2004, Richard et al. 2007		3.92	43.91
Great Britain, England	334	0	0	0	0	0	0	0	0	0	0	0	0	0	0	0	0	0	0	0	0	0	0	0	0	0	0	0	0	0	0	0	0	0	0	Piercy et al. 1993, Richards et al. 1996, Richards et al. 2000, Helgason et al. 2001		-0.74	52.21
Great Britain, Wales	82	0	0	0	0	0	0	0	0	0	0	0	0	0	0	0	0	0	0	0	0	0	0	0	0	0	0	0	0	0	0	0	0	0	0	Richards et al. 1996		-3.61	52.46
Great Britain, Scotland	891	2	0.00224467	1	1	0	0	1	1	0	0	1	0	0	0	0	0	0	0	0	0	0	0	0	0	0	0	0	0	0	0	0	0	0	0	Helgason et al. 2001		-4.14	56.33
Germany, northern	1320	1	0.000757576	0	1	0	0	0	0	0	0	0	0	0	0	1	0	0	0	0	0	0	0	0	0	0	0	0	0	0	0	0	0	0	0	Richards et al. 1996, Pfeiffer et al. 1999, Poetsch et al. 2003, Tetzlaff et al. 2007		11.37	52.39
Germany, southern	349	1	0.00286533	1	0	0	0	0	0	0	0	0	0	0	0	0	0	0	0	0	0	0	0	0	0	0	0	0	0	0	0	0	0	0	0	Richards et al. 1996, Lutz et al. 1998, Brandstatter et al. 2006		10.58	48.41
Germany, western	159	1	0.00628931	1	0	0	0	0	0	0	0	0	0	0	0	0	0	0	0	0	0	0	0	0	0	0	0	0	0	0	0	0	0	0	0	Baasner et al. 1998, Pfeiffer et al. 1999		8.12	50.36
Greece, Mainland	710	9	0.0126761	4	4	0	0	0	0	0	0	0	0	3	0	0	0	0	0	0	1	1	0	0	0	0	0	0	0	0	1	0	0	0	0	This study, Richards et al. 2000, Vernesi et al. 2001, Irwin et al. 2008		21.74	39.71
Greece, Rhodes	42	2	0.047619	0	2	0	0	0	0	0	0	0	0	0	0	0	0	0	0	0	2	0	0	0	0	0	0	0	0	0	0	0	0	0	0	This study		27.98	36.21
Greece, Crete	433	8	0.0184758	0	2	0	0	2	2	0	0	2	0	0	0	0	0	0	0	0	0	6	0	1	0	1	0	0	0	0	5	0	0	0	0	This study, Vernesi et al. 2001		24.86	35.16
Greeces, Lemnos	60	0	0	0	0	0	0	0	0	0	0	0	0	0	0	0	0	0	0	0	0	0	0	0	0	0	0	0	0	0	0	0	0	0	0	This study		25.17	39.92
Hungarians, Hungary and Romania	763	2	0.00262123	0	1	1	0	0	0	0	0	0	0	0	0	0	0	0	0	0	0	1	0	0	0	0	0	0	0	0	0	1	0	0	0	This study, Updated from Tambets et al. 2000, Brandstätter et al. 2007, Irwin et al. 2007		19.29	47.01
Iceland	53	0	0	0	0	0	0	0	0	0	0	0	0	0	0	0	0	0	0	0	0	0	0	0	0	0	0	0	0	0	0	0	0	0	0	Sajantila et al. 1995, Richards et al. 1996		-18.29	64.85
Ireland	301	0	0	0	0	0	0	0	0	0	0	0	0	0	0	0	0	0	0	0	0	0	0	0	0	0	0	0	0	0	0	0	0	0	0	Richards et al. 2000, McEvoy et al. 2004		-8.15	53.31
Italy, northern	1170	2	0.0017094	2	0	0	0	0	0	0	0	0	0	0	0	0	0	0	0	0	0	0	0	0	0	0	0	0	0	0	0	0	0	0	0	Mogentale-Profizi et al. 2001, Bini et al. 2003, Achilli et al. 2007, Thomas et al. 2008, Coia et al. 2012		9.97	45.59
Italy, central	2473	28	0.0113223	1	2	0	0	0	0	0	0	0	0	0	0	0	0	0	0	0	2	25	1	16	10	0	0	6	0	5	0	3	0	0	0	This study, Francalacci et al. 1996+Torroni et al. 1998, Richards et al. 2000, Babalini et al. 2005, Falchi et al. 2006, Achilli et al. 2007, Turchi et al. 2008, Brisighelli et al. 2009, Messina et al. 2010		12.09	43.03
Italy, southern	800	6	0.0075	0	4	1	0	2	2	2	0	0	0	0	0	0	0	0	0	0	1	2	1	0	0	0	0	0	0	0	0	1	0	0	0	Babalini et al. 2005, Achilli et al. 2007, Ottoni et al. 2009b		16.12	40.51
Italy, Sicily	356	3	0.00842697	1	1	0	0	1	1	0	0	1	0	0	0	0	0	0	0	0	0	1	0	0	0	0	0	0	0	0	0	1	0	0	0	Richards et al. 2000, Vona et al. 2001, Achilli et al. 2007, Ottoni et al. 2009b		14.46	37.55
Italy, Sardinia	1286	2	0.00155521	0	0	0	0	0	0	0	0	0	0	0	0	0	0	0	0	0	0	2	1	1	0	0	0	1	0	0	0	0	0	0	0	This study, Di Rienzo and Wilson 1991, Richards et al. 2000, Fraumene et al. 2006, Falchi et al. 2006, Achilli et al. 2007		9.09	40.03
Kalmyks	110	1	0.00909091	0	1	0	0	1	1	1	0	0	0	0	0	0	0	0	0	0	0	0	0	0	0	0	0	0	0	0	0	0	0	0	0	Derenko et al. 2007		45.73	46.32
Karelians	512	0	0	0	0	0	0	0	0	0	0	0	0	0	0	0	0	0	0	0	0	0	0	0	0	0	0	0	0	0	0	0	0	0	0	Lappalainen et al. 2008		33.46	62.68
Komi-Zyryans	62	0	0	0	0	0	0	0	0	0	0	0	0	0	0	0	0	0	0	0	0	0	0	0	0	0	0	0	0	0	0	0	0	0	0	Updated from Bermisheva et al. 2002		54.99	62.53
Komis, Permic	205	3	0.0146341	2	0	0	0	0	0	0	0	0	0	0	0	0	0	0	0	0	0	1	0	1	1	0	0	0	0	0	0	0	0	0	0	Updated from Bermisheva et al. 2002, Updated from Bermisheva et al. 2003		56.67	59.59
Latvia	413	0	0	0	0	0	0	0	0	0	0	0	0	0	0	0	0	0	0	0	0	0	0	0	0	0	0	0	0	0	0	0	0	0	0	Pliss et al. 2006, Lappalainen et al. 2008		24.97	56.91
Lithuania	379	0	0	0	0	0	0	0	0	0	0	0	0	0	0	0	0	0	0	0	0	0	0	0	0	0	0	0	0	0	0	0	0	0	0	Kasperaviciute et al. 2004, Lappalainen et al. 2008, Behar et al. 2010		24.03	55.32
Macedonia	237	0	0	0	0	0	0	0	0	0	0	0	0	0	0	0	0	0	0	0	0	0	0	0	0	0	0	0	0	0	0	0	0	0	0	Bosch et al. 2006, Zimmermann et al. 2007		21.72	41.69
Maris	136	0	0	0	0	0	0	0	0	0	0	0	0	0	0	0	0	0	0	0	0	0	0	0	0	0	0	0	0	0	0	0	0	0	0	Bermisheva et al. 2002		48.43	56.52
Mordova	102	0	0	0	0	0	0	0	0	0	0	0	0	0	0	0	0	0	0	0	0	0	0	0	0	0	0	0	0	0	0	0	0	0	0	Bermisheva et al. 2002		47.02	55.28
Norway	628	0	0	0	0	0	0	0	0	0	0	0	0	0	0	0	0	0	0	0	0	0	0	0	0	0	0	0	0	0	0	0	0	0	0	Opdal et al. 1998, Richards et al. 2000, Helgason et al. 2001, Passarino et al. 2002		9.68	60.37
Orcadians	151	0	0	0	0	0	0	0	0	0	0	0	0	0	0	0	0	0	0	0	0	0	0	0	0	0	0	0	0	0	0	0	0	0	0	Helgason et al. 2001		-3.15	59.03
Poland	1390	2	0.00143885	0	1	0	0	0	0	0	0	0	0	0	0	0	0	0	0	0	1	1	0	0	0	0	0	0	0	1	0	0	0	0	0	This study, Richards et al. 2000, Malyarchuk et al. 2002, Grzybowski et al. 2007, Mielnik-Sikorska et al. 2013		19.73	52.05
Portugal, northern	184	0	0	0	0	0	0	0	0	0	0	0	0	0	0	0	0	0	0	0	0	0	0	0	0	0	0	0	0	0	0	0	0	0	0	Pereira et al. 2000, Gonzalez et al. 2003		-7.78	40.84
Portugal, central	162	0	0	0	0	0	0	0	0	0	0	0	0	0	0	0	0	0	0	0	0	0	0	0	0	0	0	0	0	0	0	0	0	0	0	Pereira et al. 2000, Gonzalez et al. 2003		-8.04	39.71
Portugal, southern	196	1	0.00510204	1	0	0	0	0	0	0	0	0	0	0	0	0	0	0	0	0	0	0	0	0	0	0	0	0	0	0	0	0	0	0	0	Pereira et al. 2000, Gonzalez et al. 2003		-8.05	38.16
Romania	438	2	0.00456621	1	1	0	0	0	0	0	0	0	0	0	0	0	0	0	0	0	1	0	0	0	0	0	0	0	0	0	0	0	0	0	0	Richards et al. 2000, Behar et al. 2010		26.11	44.82
Russia, northern	694	2	0.00288184	1	1	0	0	0	0	0	0	0	0	1	0	0	0	0	0	0	0	0	0	0	0	0	0	0	0	0	0	0	0	0	0	Orekhov et al. 1999, Malyarchuk et al. 2004, Grzybowski et al. 2007, Morozova et al. 2012		39.62	56.86
Russia, southern	511	1	0.00195695	0	1	0	0	0	0	0	0	0	0	1	0	0	0	0	0	0	0	0	0	0	0	0	0	0	0	0	0	0	0	0	0	Orekhov et al. 1999, Richards et al. 2000, Morozova et al. 2012		42.95	48.89
Serbia	361	3	0.00831025	2	1	0	0	0	0	0	0	0	0	0	0	0	0	0	0	0	1	0	0	0	0	0	0	0	0	0	0	0	0	0	0	Cvjetan et al. 2004, Zgonjanin et al. 2010, Davidovic et al. 2015		20.03	45.49
Slovakia, All	503	0	0	0	0	0	0	0	0	0	0	0	0	0	0	0	0	0	0	0	0	0	0	0	0	0	0	0	0	0	0	0	0	0	0	Metspalu et al. 2001, Lehocký et al. 2008		19.25	48.59
Slovakians, eastern	137	1	0.00729927	1	0	0	0	0	0	0	0	0	0	0	0	0	0	0	0	0	0	0	0	0	0	0	0	0	0	0	0	0	0	0	0	Malyarchuk et al. 2008		21.24	48.71
Slovakians, western	70	0	0	0	0	0	0	0	0	0	0	0	0	0	0	0	0	0	0	0	0	0	0	0	0	0	0	0	0	0	0	0	0	0	0	Malyarchuk et al. 2008		17.69	48.36
Slovenia	229	0	0	0	0	0	0	0	0	0	0	0	0	0	0	0	0	0	0	0	0	0	0	0	0	0	0	0	0	0	0	0	0	0	0	Malyarchuk et al. 2003, Zupanic Pajnic et al. 2004		14.51	46.05
Spain, northern	418	0	0	0	0	0	0	0	0	0	0	0	0	0	0	0	0	0	0	0	0	0	0	0	0	0	0	0	0	0	0	0	0	0	0	Salas et al. 1998, Crespillo et al. 2000, Plaza et al. 2003, Alvarez-Iglesias et al. 2009, Cardoso et al. 2010		-4.13	41.97
Spain, All	312	0	0	0	0	0	0	0	0	0	0	0	0	0	0	0	0	0	0	0	0	0	0	0	0	0	0	0	0	0	0	0	0	0	0	Alvarez et al. 2007		-3.72	40.43
Spain, southern	393	1	0.00254453	0	0	0	0	0	0	0	0	0	0	0	0	0	0	0	0	0	0	1	0	1	1	0	0	0	0	0	0	0	0	0	0	Achilli et al. 2007, Hernández et al. 2014		-4.57	37.32
Sweden, northern	347	1	0.00288184	1	0	0	0	0	0	0	0	0	0	0	0	0	0	0	0	0	0	0	0	0	0	0	0	0	0	0	0	0	0	0	0	Lappalainen et al. 2009, Tillmar et al. 2010		17.45	64.51
Sweden, central	1137	3	0.00263852	2	1	1	0	0	0	0	0	0	0	0	0	0	0	0	0	0	0	0	0	0	0	0	0	0	0	0	0	0	0	0	0	Lappalainen et al. 2009, Tillmar et al. 2010		16.61	59.77
Sweden, southern	861	3	0.00348432	3	0	0	0	0	0	0	0	0	0	0	0	0	0	0	0	0	0	0	0	0	0	0	0	0	0	0	0	0	0	0	0	Lappalainen et al. 2009, Tillmar et al. 2010		14.56	57.16
Switzerland	228	0	0	0	0	0	0	0	0	0	0	0	0	0	0	0	0	0	0	0	0	0	0	0	0	0	0	0	0	0	0	0	0	0	0	Richards et al. 2000, Dimo-Simonin et al. 2000		7.24	46.74
Tatars	224	0	0	0	0	0	0	0	0	0	0	0	0	0	0	0	0	0	0	0	0	0	0	0	0	0	0	0	0	0	0	0	0	0	0	Bermisheva et al. 2002		49.89	55.59
Udmurts	92	0	0	0	0	0	0	0	0	0	0	0	0	0	0	0	0	0	0	0	0	0	0	0	0	0	0	0	0	0	0	0	0	0	0	Bermisheva et al. 2002		52.82	57.14
Ukrain	508	2	0.00393701	0	1	0	0	0	0	0	0	0	0	1	0	0	0	0	0	0	0	1	0	1	0	0	0	1	0	0	0	0	0	0	0	This study, Malyarchuk and Derenko 2001, Updated from Gusar 2006 (Dissertation abstract), Mielnik-Sikorska et al. 2013		31.63	49.23
Near East (including Caucasus and Egypt)	16211	424	0.0261551	49	306	37	1	60	46	18	6	22	14	132	4	2	0	0	1	1	68	54	2	13	0	10	0	3	0	9	20	10	3	3	8
Abazins	132	0	0	0	0	0	0	0	0	0	0	0	0	0	0	0	0	0	0	0	0	0	0	0	0	0	0	0	0	0	0	0	0	0	0	Nasidze et al. 2004, Yunusbayev et al. 2012		41.831	44.117
Abkhazians	136	0	0	0	0	0	0	0	0	0	0	0	0	0	0	0	0	0	0	0	0	0	0	0	0	0	0	0	0	0	0	0	0	0	0	Yunusbayev et al. 2012		40.987	43.216
Adyghe	204	1	0.00490196	0	0	0	0	0	0	0	0	0	0	0	0	0	0	0	0	0	0	1	0	0	0	0	0	0	0	0	0	1	0	0	0	Richards et al. 2000, Behar et al. 2010		40.089	44.603
Andis	62	2	0.0322581	0	0	0	0	0	0	0	0	0	0	0	0	0	0	0	0	0	0	1	0	0	0	0	0	0	0	0	0	1	0	0	1	Yunusbayev et al. 2012		46.316	42.734
Armenia	674	11	0.0163205	0	9	0	0	4	3	1	0	2	1	3	0	1	0	0	0	0	1	0	0	0	0	0	0	0	0	0	0	0	2	0	0	This study, Richards et al. 2000, Behar et al. 2010, Schönberg et al. 2011		44.66	40.36
Azerbaijan	117	5	0.042735	0	5	0	0	0	0	0	0	0	0	3	0	0	0	0	0	0	2	0	0	0	0	0	0	0	0	0	0	0	0	0	0	Richards et al. 2000, Nasidze and Stoneking 2001, Schönberg et al. 2011		49.03	40.32
Avars	93	1	0.0107527	1	0	0	0	0	0	0	0	0	0	0	0	0	0	0	0	0	0	0	0	0	0	0	0	0	0	0	0	0	0	0	0	Nasidze et al. 2004, Yunusbayev et al. 2012		46.551	42.801
Bagvalals	33	1	0.030303	0	0	0	0	0	0	0	0	0	0	0	0	0	0	0	0	0	0	0	0	0	0	0	0	0	0	0	0	0	0	0	1	Yunusbayev et al. 2012		46.181	42.516
Bahrain	213	15	0.0704225	1	14	2	0	4	4	0	4	0	0	5	0	0	0	0	0	0	3	0	0	0	0	0	0	0	0	0	0	0	0	0	0	This study		50.55	25.99
Balkars	156	3	0.0192308	0	0	0	0	0	0	0	0	0	0	0	0	0	0	0	0	0	0	1	0	1	0	1	0	0	0	0	0	0	0	0	2	Nasidze et al. 2004, Yunusbayev et al. 2012		43.616	43.316
Bedouins	87	2	0.0229885	0	2	0	0	0	0	0	0	0	0	1	0	0	0	0	0	0	1	0	0	0	0	0	0	0	0	0	0	0	0	0	0	Di Rienzo and Wilson 1991, Behar et al. 2008		34.71	30.55
Chamalals	34	0	0	0	0	0	0	0	0	0	0	0	0	0	0	0	0	0	0	0	0	0	0	0	0	0	0	0	0	0	0	0	0	0	0	Yunusbayev et al. 2012		46.05	42.535
Chechens	199	4	0.0201005	1	2	0	0	0	0	0	0	0	0	0	2	0	0	0	0	0	0	0	0	0	0	0	0	0	0	0	0	0	0	0	1	Nasidze and Stoneking 2001, Yunusbayev et al. 2012		45.678	43.309
Cherkessians	167	0	0	0	0	0	0	0	0	0	0	0	0	0	0	0	0	0	0	0	0	0	0	0	0	0	0	0	0	0	0	0	0	0	0	Nasidze and Stoneking 2001, Yunusbayev et al. 2012		41.767	44.035
Dargins	147	0	0	0	0	0	0	0	0	0	0	0	0	0	0	0	0	0	0	0	0	0	0	0	0	0	0	0	0	0	0	0	0	0	0	Nasidze and Stoneking 2001, Yunusbayev et al. 2012		47.669	42.449
Druze	356	6	0.0168539	0	1	1	0	0	0	0	0	0	0	0	0	0	0	0	0	0	0	5	0	0	0	0	0	0	0	0	2	3	0	0	0	Macaulay et al. 1999, Shlush et al. 2008		35.32	32.76
Egypt	822	6	0.00729927	1	1	0	0	0	0	0	0	0	0	0	0	0	0	0	0	0	1	4	0	2	0	0	0	2	0	2	0	0	0	0	0	Krings et al. 1999, Stevanovitch et al. 2004, Kujanová et al. 2009, Saunier et al. 2009, Behar et al. 2010		30.34	28.49
Georgia	485	6	0.0123711	3	1	0	0	1	1	0	0	1	0	0	0	0	0	0	0	0	0	2	0	2	0	2	0	0	0	0	0	0	0	0	0	This study, Comas et al. 2000, Schönberg et al. 2011, Yunusbayev et al. 2012		43.95	41.83
Ingushs	138	1	0.00724638	0	1	0	0	0	0	0	0	0	0	0	1	0	0	0	0	0	0	0	0	0	0	0	0	0	0	0	0	0	0	0	0	Nasidze and Stoneking 2001, Yunusbayev et al. 2012		45.041	43.324
Iran, northwestern	815	58	0.0711656	3	48	6	0	12	12	6	0	6	0	20	0	0	0	0	1	0	9	4	0	2	0	2	0	0	0	1	1	0	1	1	1	This study, Richards et al. 2000, Metspalu et al. 2004, Quintana-Murci et al. 2004, Derenko et al. 2007, Farjadian et al. 2011, Terreros et al. 2011	West Azarbaijan, East Azarbaijan, Ardabil, Kurdistan, Zanjan, Qazvin	47.02	37.42
Iran, northcentral	508	38	0.0748031	8	27	2	0	2	2	1	0	1	0	10	0	0	0	0	0	1	12	3	1	0	0	0	0	0	0	0	2	0	0	0	0	This study, Metspalu et al. 2004, Quintana-Murci et al. 2004, Nasidze et al. 2006, Farjadian et al. 2011, Derenko et al. 2013	Alborz, Gilan, Mazandaran	50.63	36.39
Iran, northeastern	400	24	0.06	2	17	3	0	2	1	0	0	1	1	5	0	0	0	0	0	0	7	3	0	0	0	0	0	0	0	1	2	0	0	2	0	This study, Metspalu et al. 2004, Derenko et al. 2007, Farjadian et al. 2011, Terreros et al. 2011, Derenko et al. 2013	Golestan, Semnan, North Khorasan, Khorasan Razavi, South Khorasan	57.17	36.17
Iran, southwestern	657	52	0.0791476	4	44	4	0	4	3	2	0	1	1	25	0	0	0	0	0	0	11	4	0	0	0	0	0	0	0	1	2	1	0	0	0	This study, Metspalu et al. 2004, Quintana-Murci et al. 2004, Farjadian et al. 2011, Terreros et al. 2011, Derenko et al. 2013	Kermanshah, Hamadan, Ilam, Lorestan, Khuzestan, Chahar Mahal Va Bakhtiari, Kohgiluyeh Va Boyer Ahmad	48.56	32.89
Iran, southcentral	674	27	0.0400593	1	22	3	1	4	3	2	0	1	1	9	0	0	0	0	0	0	5	4	0	0	0	0	0	0	0	2	1	1	0	0	0	This study, Metspalu et al. 2004, Farjadian et al. 2011, Terreros et al. 2011, Derenko et al. 2013	Fars, Bushehr, Hormozgan	53.33	28.93
Iran, central	625	26	0.0416	4	19	1	0	2	2	0	1	1	0	9	1	1	0	0	0	0	5	3	0	2	0	1	0	0	0	0	1	0	0	0	0	This study, Metspalu et al. 2004, Nasidze et al. 2004, Quintana-Murci et al. 2004, Farjadian et al. 2011, Terreros et al. 2011, Schönberg et al. 2011, Derenko et al. 2013	Yazd, Isfahan, Markazi, Qom, Tehran	52.52	33.39
Iran, southeastern	239	14	0.0585774	0	13	1	0	8	2	0	0	2	6	1	0	0	0	0	0	0	3	1	0	0	0	0	0	0	0	0	1	0	0	0	0	This study, Metspalu et al. 2004, Farjadian et al. 2011, Terreros et al. 2011, Derenko et al. 2013	Kerman, Sistan Va Baluchestan	58.91	28.83
Iraq, Marsh Arabs	145	7	0.0482759	0	6	1	0	1	0	0	0	0	1	4	0	0	0	0	0	0	0	1	1	0	0	0	0	0	0	0	0	0	0	0	0	Al Zahery et al. 2011	Al-Hawizah	46.63	31.26
Iraq	176	5	0.0284091	0	5	2	0	2	2	1	0	1	0	1	0	0	0	0	0	0	0	0	0	0	0	0	0	0	0	0	0	0	0	0	0	Updated from Richards et al. 2000, Al Zahery et al. 2011	General Arab population living alongside Tigris and Euphrates	43.71	33.99
Jordan	981	15	0.0152905	2	10	1	0	2	1	1	0	0	1	6	0	0	0	0	0	0	1	3	0	1	0	1	0	0	0	0	2	0	0	0	0	This study, Richards et al. 2000, Gonzalez et al. 2008, Behar et al. 2010, Badro et al. 2013		36.32	31.69
Kabardins	201	0	0	0	0	0	0	0	0	0	0	0	0	0	0	0	0	0	0	0	0	0	0	0	0	0	0	0	0	0	0	0	0	0	0	Nasidze and Stoneking 2001, Yunusbayev et al. 2012		43.606	43.485
Kara Nogays	130	1	0.00769231	0	1	0	0	0	0	0	0	0	0	1	0	0	0	0	0	0	0	0	0	0	0	0	0	0	0	0	0	0	0	0	0	Yunusbayev et al. 2012		45.694	44.178
Karachays	119	0	0	0	0	0	0	0	0	0	0	0	0	0	0	0	0	0	0	0	0	0	0	0	0	0	0	0	0	0	0	0	0	0	0	Nasidze and Stoneking 2001, Yunusbayev et al. 2012		41.914	43.775
Kuban Nogays	131	0	0	0	0	0	0	0	0	0	0	0	0	0	0	0	0	0	0	0	0	0	0	0	0	0	0	0	0	0	0	0	0	0	0	Yunusbayev et al. 2012		41.931	44.351
Kumyks	112	5	0.0446429	0	1	0	0	1	1	0	0	1	0	0	0	0	0	0	0	0	0	2	0	0	0	0	0	0	0	0	0	2	0	0	2	Yunusbayev et al. 2012		46.498	43.608
Kurds, Turkey	53	2	0.0377358	2	0	0	0	0	0	0	0	0	0	0	0	0	0	0	0	0	0	0	0	0	0	0	0	0	0	0	0	0	0	0	0	Richards et al. 2000		42.46	38.05
Kuwait	746	23	0.0308311	0	18	6	0	3	3	1	1	1	0	7	0	0	0	0	0	0	2	5	0	2	0	2	0	0	0	0	3	0	0	0	0	This study, Scheible et al. 2011		47.41	29.45
Lebanon	1148	15	0.0130662	9	6	0	0	0	0	0	0	0	0	6	0	0	0	0	0	0	0	0	0	0	0	0	0	0	0	0	0	0	0	0	0	Behar et al. 2010, Badro et al. 2013		35.91	33.97
Lezgins	91	0	0	0	0	0	0	0	0	0	0	0	0	0	0	0	0	0	0	0	0	0	0	0	0	0	0	0	0	0	0	0	0	0	0	Nasidze et al. 2004, Behar et al. 2010		47.772	41.59
Ossetians, northern	196	1	0.00510204	0	1	0	0	0	0	0	0	0	0	0	0	0	0	0	0	0	1	0	0	0	0	0	0	0	0	0	0	0	0	0	0	Nasidze et al. 2004, Yunusbayev et al. 2012		44.673	43.03
Ossetians, southern	24	1	0.0416667	0	0	0	0	0	0	0	0	0	0	0	0	0	0	0	0	0	0	1	0	0	0	0	0	0	0	0	0	1	0	0	0	Yunusbayev et al. 2012		43.964	42.225
Nogays	186	1	0.00537634	0	1	0	0	0	0	0	0	0	0	1	0	0	0	0	0	0	0	0	0	0	0	0	0	0	0	0	0	0	0	0	0	Updated from Bermisheva et al. 2004		45.73	44.49
Oman, Dhofar	196	0	0	0	0	0	0	0	0	0	0	0	0	0	0	0	0	0	0	0	0	0	0	0	0	0	0	0	0	0	0	0	0	0	0	Al-Abri et al. 2012		55.16	18.83
Oman, All	79	0	0	0	0	0	0	0	0	0	0	0	0	0	0	0	0	0	0	0	0	0	0	0	0	0	0	0	0	0	0	0	0	0	0	This study		58.08	22.61
Palestinians	347	7	0.0201729	3	3	0	0	1	0	0	0	0	1	1	0	0	0	0	0	0	1	1	0	0	0	0	0	0	0	1	0	0	0	0	0	Richards et al. 2000, Behar et al. 2008, Badro et al. 2013		35.22	31.88
Saudi Arabia	752	7	0.00930851	1	4	0	0	1	1	0	0	1	0	2	0	0	0	0	0	0	1	2	0	0	0	0	0	0	0	1	1	0	0	0	0	Abu-Amero et al. 2007, Abu-Amero et al. 2009, updated from Behar et al. 2010		46.71	24.73
Syria	567	7	0.0123457	2	5	0	0	2	2	1	0	1	0	3	0	0	0	0	0	0	0	0	0	0	0	0	0	0	0	0	0	0	0	0	0	Richards et al. 2000, Vernesi et al. 2001, Behar et al. 2010, Badro et al. 2013		37.89	35.26
Tabasarans	52	0	0	0	0	0	0	0	0	0	0	0	0	0	0	0	0	0	0	0	0	0	0	0	0	0	0	0	0	0	0	0	0	0	0	Yunusbayev et al. 2012		47.952	41.95
Turkey, Cappadocia	383	6	0.0156658	0	5	0	0	1	1	1	0	0	0	4	0	0	0	0	0	0	0	1	0	1	0	1	0	0	0	0	0	0	0	0	0	Updated from Tambets et al. 2000		34.86	38.58
Turkey, western	247	2	0.00809717	0	1	0	0	1	1	1	0	0	0	0	0	0	0	0	0	0	0	1	0	1	0	0	0	1	0	0	0	0	0	0	0	Comas et al. 1996, Richards et al. 2000, Schönberg et al. 2011		30.96	38.86
Turkey, Konya	50	1	0.02	0	1	0	0	1	1	0	0	1	0	0	0	0	0	0	0	0	0	0	0	0	0	0	0	0	0	0	0	0	0	0	0	Quintana-Murci et al. 2004		32.47	37.85
Turkey, southeastern	224	9	0.0401786	0	8	3	0	0	0	0	0	0	0	3	0	0	0	0	0	0	2	1	0	0	0	0	0	0	0	0	1	0	0	0	0	Serin et al. 2016		37.76	37.73
United Arab Emirates	249	3	0.0120482	1	1	1	0	0	0	0	0	0	0	0	0	0	0	0	0	0	0	1	0	0	0	0	0	0	0	0	1	0	0	0	0	Alshamali et al. 2008		54.44	23.88
Yemen	453	3	0.00662252	0	3	0	0	1	0	0	0	0	1	2	0	0	0	0	0	0	0	0	0	0	0	0	0	0	0	0	0	0	0	0	0	Kivisild et al. 2004, Cerny et al. 2008, Non et al. 2011, Al-Abri et al. 2012		47.31	15.54
Siberia	2523	30	0.0118906	3	26	0	0	0	0	0	0	0	0	0	0	0	0	0	0	0	26	0	0	0	0	0	0	0	0	0	0	0	0	0	0
Barghuts	149	1	0.00671141	0	1	0	0	1	1	0	0	1	0	0	0	0	0	0	0	0	0	0	0	0	0	0	0	0	0	0	0	0	0	0	0	Derenko et al. 2012, Derenko et al. 2014		119.46	49.13
Buryats	295	0	0	0	0	0	0	0	0	0	0	0	0	0	0	0	0	0	0	0	0	0	0	0	0	0	0	0	0	0	0	0	0	0	0	Derenko et al. 2007		109.88	52.35
Evenks, western	73	0	0	0	0	0	0	0	0	0	0	0	0	0	0	0	0	0	0	0	0	0	0	0	0	0	0	0	0	0	0	0	0	0	0	Starikovskaya et al. 2005		102.58	63.61
Evens	87	0	0	0	0	0	0	0	0	0	0	0	0	0	0	0	0	0	0	0	0	0	0	0	0	0	0	0	0	0	0	0	0	0	0	Sukernik et al. 2012		132.37	62.75
Kets	38	0	0	0	0	0	0	0	0	0	0	0	0	0	0	0	0	0	0	0	0	0	0	0	0	0	0	0	0	0	0	0	0	0	0	Derbeneva et al. 2002b		90.64	63.72
Khakassians	245	0	0	0	0	0	0	0	0	0	0	0	0	0	0	0	0	0	0	0	0	0	0	0	0	0	0	0	0	0	0	0	0	0	0	Derenko et al. 2007, Gubina et al. 2013		90.27	53.42
Khants, southern	47	1	0.0212766	1	0	0	0	0	0	0	0	0	0	0	0	0	0	0	0	0	0	0	0	0	0	0	0	0	0	0	0	0	0	0	0	Naumova et al. 2009		66.72	63.58
Khants, northern1	106	15	0.141509	0	15	0	0	0	0	0	0	0	0	0	0	0	0	0	0	0	15	0	0	0	0	0	0	0	0	0	0	0	0	0	0	Pimenoff et al. 2008		67.25	66.05
Mansis, southern	98	5	0.0510204	0	5	0	0	0	0	0	0	0	0	0	0	0	0	0	0	0	5	0	0	0	0	0	0	0	0	0	0	0	0	0	0	Derbeneva et al. 2002a		64.18	60.17
Mansis, northern1	63	2	0.031746	0	2	0	0	0	0	0	0	0	0	0	0	0	0	0	0	0	2	0	0	0	0	0	0	0	0	0	0	0	0	0	0	Pimenoff et al. 2008		65.87	66.55
Nganasans	39	0	0	0	0	0	0	0	0	0	0	0	0	0	0	0	0	0	0	0	0	0	0	0	0	0	0	0	0	0	0	0	0	0	0	Volodko et al. 2008		98.84	74.27
Shors	222	0	0	0	0	0	0	0	0	0	0	0	0	0	0	0	0	0	0	0	0	0	0	0	0	0	0	0	0	0	0	0	0	0	0	Derenko et al. 2007, Gubina et al. 2013		87.09	54.21
Tatars, Tyumen	50	0	0	0	0	0	0	0	0	0	0	0	0	0	0	0	0	0	0	0	0	0	0	0	0	0	0	0	0	0	0	0	0	0	0	Naumova et al. 2008		67.11	57.26
Tatars, Tobolsk	56	0	0	0	0	0	0	0	0	0	0	0	0	0	0	0	0	0	0	0	0	0	0	0	0	0	0	0	0	0	0	0	0	0	0	Naumova et al. 2008		68.21	57.89
Tatars, Zabolotny	52	6	0.115385	2	4	0	0	0	0	0	0	0	0	0	0	0	0	0	0	0	4	0	0	0	0	0	0	0	0	0	0	0	0	0	0	Naumova et al. 2008		67.28	58.71
Tatars, Tevriz	60	0	0	0	0	0	0	0	0	0	0	0	0	0	0	0	0	0	0	0	0	0	0	0	0	0	0	0	0	0	0	0	0	0	0	Naumova et al. 2008		71.39	57.57
Tofalars	58	0	0	0	0	0	0	0	0	0	0	0	0	0	0	0	0	0	0	0	0	0	0	0	0	0	0	0	0	0	0	0	0	0	0	Derenko et al. 2003		98.86	53.11
Tubalars	144	0	0	0	0	0	0	0	0	0	0	0	0	0	0	0	0	0	0	0	0	0	0	0	0	0	0	0	0	0	0	0	0	0	0	Sukernik et al. 2012		91.09	51.13
Tuvinians	105	0	0	0	0	0	0	0	0	0	0	0	0	0	0	0	0	0	0	0	0	0	0	0	0	0	0	0	0	0	0	0	0	0	0	Derenko et al. 2007		90.82	51.15
Ulchis	160	0	0	0	0	0	0	0	0	0	0	0	0	0	0	0	0	0	0	0	0	0	0	0	0	0	0	0	0	0	0	0	0	0	0	Sukernik et al. 2012		139.38	53.03
Yakuts	376	0	0	0	0	0	0	0	0	0	0	0	0	0	0	0	0	0	0	0	0	0	0	0	0	0	0	0	0	0	0	0	0	0	0	Pakendorf et al. 2003, Puzyrev et al. 2003, Tarskaia et al. 2006, Derenko et al. 2007		120.74	62.61
South Asia	11376	350	0.0307665	74	218	29	9	112	58	2	29	27	54	4	0	0	0	0	0	3	61	17	1	4	0	2	2	0	0	7	1	4	0	0	7
Afghanistanians from Uzbekistan and Pashtuns	188	10	0.0531915	0	9	0	0	5	5	2	2	1	0	0	0	0	0	0	0	0	4	1	0	1	0	1	0	0	0	0	0	0	0	0	0	Irwin et al. 2010, Di Cristofaro et al. 2013		66.77	36.25
Bangladesh	213	4	0.0187793	2	2	0	0	2	1	0	0	1	1	0	0	0	0	0	0	0	0	0	0	0	0	0	0	0	0	0	0	0	0	0	0	This study, Kivisild et al. 1999, Cordaux et al. 2003, The 1000 Genomes Project Consortium 2015		90.41	23.71
India, Andhra Pradesh	1797	18	0.0100167	7	11	0	2	9	1	0	1	0	8	0	0	0	0	0	0	0	0	0	0	0	0	0	0	0	0	0	0	0	0	0	0	This study, Bamshad et al. 1998, Kivisild et al. 1999, Thangaraj et al. 1999, Kivisild et al. 2003, Cordaux et al. 2003, Metspalu et al. 2004, Thangaraj et al. 2005, Thanseem et al. 2006, Fornarino et al. 2009, The 1000 Genomes Project Consortium 2015		79.01	16.41
India, Arunachal Pradesh, Assam, Meghalaya, Nagaland, and Tripura	734	4	0.00544959	4	0	0	0	0	0	0	0	0	0	0	0	0	0	0	0	0	0	0	0	0	0	0	0	0	0	0	0	0	0	0	0	This study, Roychoudhury et al. 2001, Cordaux et al. 2003, Reddy et al. 2007, Chaubey et al. 2011		92.84	25.78
India, Bihar	125	0	0	0	0	0	0	0	0	0	0	0	0	0	0	0	0	0	0	0	0	0	0	0	0	0	0	0	0	0	0	0	0	0	0	This study, Kivisild et al. 1999, Chaubey et al. 2008		85.71	25.57
India, Chhattisgarh	189	0	0	0	0	0	0	0	0	0	0	0	0	0	0	0	0	0	0	0	0	0	0	0	0	0	0	0	0	0	0	0	0	0	0	This study, Thangaraj et al. 2005, Chaubey et al. 2011		81.84	21.24
India, Gujarat	409	32	0.0782396	20	10	0	0	9	7	0	6	1	2	0	0	0	0	0	0	1	0	1	0	1	0	0	1	0	0	0	0	0	0	0	1	This study, Metspalu et al. 2004, Kivisild et al. 1999, Quintana-Murci et al. 2004, The 1000 Genomes Project Consortium 2015		71.62	22.61
India, Himachal Pradesh	37	3	0.0810811	0	3	0	0	3	1	0	0	1	2	0	0	0	0	0	0	0	0	0	0	0	0	0	0	0	0	0	0	0	0	0	0	Metspalu et al. 2004		77.11	31.78
India, Jammu and Kashmir	164	10	0.0609756	0	9	0	1	3	1	0	0	1	2	0	0	0	0	0	0	0	5	1	0	0	0	0	0	0	0	0	0	1	0	0	0	This study, Kivisild et al. 1999		75.23	33.71
India, Jharkhand	345	10	0.0289855	0	10	0	0	8	0	0	0	0	8	0	0	0	0	0	0	0	2	0	0	0	0	0	0	0	0	0	0	0	0	0	0	This study, Chaubey et al. 2008, Chaubey et al. 2011		85.22	23.44
India, Karnataka	760	14	0.0184211	3	9	1	0	6	6	0	4	2	0	0	0	0	0	0	0	0	2	1	0	0	0	0	0	0	0	0	0	1	0	0	1	This study, Mountain et al. 1995, Cordaux et al. 2003		75.98	14.51
India, Kerala	399	4	0.0100251	1	3	0	0	3	3	0	3	0	0	0	0	0	0	0	0	0	0	0	0	0	0	0	0	0	0	0	0	0	0	0	0	This study, Mountain et al. 1995, Cordaux et al. 2003, Metspalu et al. 2004		76.54	10.41
India, Madhya Pradesh	758	18	0.0237467	3	15	0	2	7	2	0	2	0	5	0	0	0	0	0	0	0	6	0	0	0	0	0	0	0	0	0	0	0	0	0	0	This study, Roychoudhury et al. 2001, Chaubey et al. 2008, Chaubey et al. 2011		78.41	23.39
India, Maharashtra	226	7	0.0309735	1	6	0	0	6	6	0	6	0	0	0	0	0	0	0	0	0	0	0	0	0	0	0	0	0	0	0	0	0	0	0	0	This study, Kivisild et al. 1999, Metspalu et al. 2004, Chaubey et al. 2011		76.04	19.55
India, Orissa	275	1	0.00363636	0	1	0	0	1	0	0	0	0	1	0	0	0	0	0	0	0	0	0	0	0	0	0	0	0	0	0	0	0	0	0	0	This study, Kivisild et al. 1999, Chaubey et al. 2011		84.52	20.64
India, Punjab, Haryana and New Delhi	299	27	0.090301	5	19	3	0	7	2	0	0	2	5	2	0	0	0	0	0	0	7	3	0	1	0	0	1	0	0	1	1	0	0	0	0	This study, Kivisild et al. 1999, Cordaux et al. 2003, Metspalu et al. 2004, Fornarino et al. 2009		76.08	29.98
India, Rajasthan	353	24	0.0679887	1	21	3	1	1	0	0	0	0	1	0	0	0	0	0	0	0	16	0	0	0	0	0	0	0	0	0	0	0	0	0	2	This study, Kivisild et al. 1999, Metspalu et al. 2004		74.28	26.71
India, Tamil Nadu	578	14	0.0242215	5	7	0	0	7	4	0	4	0	3	0	0	0	0	0	0	0	0	1	0	0	0	0	0	0	0	0	0	1	0	0	1	This study, Roychoudhury et al. 2001, Cordaux et al. 2003, Metspalu et al. 2004, Rani et al. 2010		78.59	10.93
India, Uttar Pradesh and Uttarkhand	997	33	0.0330993	10	23	0	1	11	3	0	1	2	8	0	0	0	0	0	0	2	9	0	0	0	0	0	0	0	0	0	0	0	0	0	0	This study, Kivisild et al. 1999, Metspalu et al. 2004, Thangaraj et al. 2005, Chaubey et al. 2008, Negi et al. 2015		80.16	27.09
India, West Bengal	382	4	0.0104712	0	4	0	2	2	1	0	0	1	1	0	0	0	0	0	0	0	0	0	0	0	0	0	0	0	0	0	0	0	0	0	0	This study, Roychoudhury et al. 2001, Metspalu et al. 2004		88.41	22.89
India, Andaman and Nicobar	132	0	0	0	0	0	0	0	0	0	0	0	0	0	0	0	0	0	0	0	0	0	0	0	0	0	0	0	0	0	0	0	0	0	0	Prasad et al. 2001, Thangaraj et al. 2003		92.81	12.44
Nepal, eastern	86	0	0	0	0	0	0	0	0	0	0	0	0	0	0	0	0	0	0	0	0	0	0	0	0	0	0	0	0	0	0	0	0	0	0	Fornarino et al. 2009, Wang et al. 2012		87.28	26.68
Nepal, central	551	23	0.0417423	0	18	8	0	10	10	0	0	10	0	0	0	0	0	0	0	0	0	3	1	1	0	1	0	0	0	0	0	1	0	0	2	This study, Fornarino et al. 2009, Wang et al. 2012, Gayden et al. 2013		85.33	27.72
Pakistan, Baluchis	39	1	0.025641	1	0	0	0	0	0	0	0	0	0	0	0	0	0	0	0	0	0	0	0	0	0	0	0	0	0	0	0	0	0	0	0	Quintana-Murci et al. 2004	Southwestern Pakistan, Baluchistan	67.48	30.58
Pakistan, Brahuis	38	4	0.105263	0	4	0	0	2	0	0	0	0	2	0	0	0	0	0	0	0	2	0	0	0	0	0	0	0	0	0	0	0	0	0	0	Quintana-Murci et al. 2004	Southwestern Pakistan, Baluchistan	63.58	28.61
Pakistan, Hazaras	23	1	0.0434783	0	1	0	0	0	0	0	0	0	0	0	0	0	0	0	0	0	1	0	0	0	0	0	0	0	0	0	0	0	0	0	0	Quintana-Murci et al. 2004	North West Frontier Province and Balochistan	69.84	32.61
Pakistan, Hunza Burushos	44	3	0.0681818	0	3	0	0	0	0	0	0	0	0	0	0	0	0	0	0	0	3	0	0	0	0	0	0	0	0	0	0	0	0	0	0	Quintana-Murci et al. 2004	Northern Pakistan, Karakorum Mountains	73.41	36.17
Pakistan, Kalashs	44	1	0.0227273	1	0	0	0	0	0	0	0	0	0	0	0	0	0	0	0	0	0	0	0	0	0	0	0	0	0	0	0	0	0	0	0	Quintana-Murci et al. 2004	North West Frontier Province	72.35	34.72
Pakistan, Makranis	133	7	0.0526316	1	6	3	0	3	0	0	0	0	3	0	0	0	0	0	0	0	0	0	0	0	0	0	0	0	0	0	0	0	0	0	0	Quintana-Murci et al. 2004, Siddiqi et al. 2015	South Pakistan, Makran Coast	63.69	25.74
Pakistan, Pathans	334	32	0.0958084	5	22	11	0	6	5	0	0	5	1	2	0	0	0	0	0	0	3	5	0	0	0	0	0	0	0	5	0	0	0	0	0	Cann 2002, Cordaux et al. 2003, Quintana-Murci et al. 2004, Rakha et al. 2011		71.77	34.01
Pakistan, Sindhis	23	2	0.0869565	2	0	0	0	0	0	0	0	0	0	0	0	0	0	0	0	0	0	0	0	0	0	0	0	0	0	0	0	0	0	0	0	Quintana-Murci et al. 2004	Southeastern Pakistan, Sindh	69.24	27.92
Pakistani, Karachi province	100	5	0.05	2	2	0	0	1	0	0	0	0	1	0	0	0	0	0	0	0	1	1	0	0	0	0	0	0	0	1	0	0	0	0	0	Quintana-Murci et al. 2004	Different from Karachi, Southeastern Pakistan and Parsis from Karachi	67.32	25.02
Pakistan, Lahore, Panjabis, PJL	96	6	0.0625	0	3	0	0	2	1	0	0	1	1	0	0	0	0	0	0	0	1	2	0	1	0	0	0	1	0	1	0	0	0	0	1	The 1000 Genomes Project Consortium 2015		74.33	31.51
Sri Lanka	505	28	0.0554455	0	28	6	0	20	16	0	5	11	4	0	0	0	0	0	0	0	2	0	0	0	0	0	0	0	0	0	0	0	0	0	0	Metspalu et al. 2004, Ranaweera et al. 2014, The 1000 Genomes Project Consortium 2015		80.76	7.61
Total	82734	1015	0.0122682
1Northern Khants and Mansis were not included for the Surfer maps construction. Northern Khanty population has unexpectedly high frequency of U7 (14.2%) with absolute majority (except one Khanty individual) bearing the same control region haplotype (Table S4). The same single haplotype was found in Mansis also. Whole mtDNA was sequenced for one Mansi individual (Mansi57 in Figure S1); it belongs …
References
Abu-Amero KK, González AM, Larruga JM, Bosley TM, Cabrera VM. 2007. Eurasian and African mitochondrial DNA influences in the Saudi Arabian population. BMC Evol. Biol. 7:32.
Abu-Amero KK, Hellani A, González AM, Larruga JM, Cabrera VM, Underhill PA. 2009. Saudi Arabian Y-chromosome diversity and its relationship with nearby regions. BMC Genet. 10:59.
Achilli A, Olivieri A, Pala M, Metspalu E, Fornarino S, Battaglia V, Accetturo M, Kutuev I, Khusnutdinova E, Pennarun E, et al. 2007. Mitochondrial DNA variation of modern Tuscans supports the Near Eastern origin of Etruscans. Am. J. Hum. Genet. 80:759–768.
Al-Abri A, Podgorná E, Rose JI, Pereira L, Mulligan CJ, Silva NM, Bayoumi R, Soares P, Cerný V. 2012. Pleistocene-Holocene boundary in Southern Arabia from the perspective of human mtDNA variation. Am. J. Phys. Anthropol. 149:291–298.
Alshamali F, Brandstätter A, Zimmermann B, Parson W. 2008. Mitochondrial DNA control region variation in Dubai, United Arab Emirates. Forensic Sci. Int. Genet. 2:e9-10.
Alvarez JC, Johnson DLE, Lorente JA, Martinez-Espin E, Martinez-Gonzalez LJ, Allard M, Wilson MR, Budowle B. 2007. Characterization of human control region sequences for Spanish individuals in a forensic mtDNA data set. Leg. Med. Tokyo Jpn. 9:293–304.
Álvarez-Iglesias V, Mosquera-Miguel A, Cerezo M, Quintáns B, Zarrabeitia MT, Cuscó I, Lareu MV, García Ó, Pérez-Jurado L, Carracedo Á, et al. 2009. New population and phylogenetic features of the internal variation within mitochondrial DNA macro-haplogroup R0. PLoS One 4:e5112.
Al-Zahery N, Pala M, Battaglia V, Grugni V, Hamod MA, Hooshiar Kashani B, Olivieri A, Torroni A, Santachiara-Benerecetti AS, Semino O. 2011. In search of the genetic footprints of Sumerians: a survey of Y-chromosome and mtDNA variation in the Marsh Arabs of Iraq. BMC Evol. Biol. 11:288.
Baasner A, Schäfer C, Junge A, Madea B. 1998. Polymorphic sites in human mitochondrial DNA control region sequences: population data and maternal inheritance. Forensic Sci. Int. 98:169–178.
Babalini C, Martínez-Labarga C, Tolk H-V, Kivisild T, Giampaolo R, Tarsi T, Contini I, Barać L, Janićijević B, Martinović Klarić I, et al. 2005. The population history of the Croatian linguistic minority of Molise (southern Italy): a maternal view. Eur. J. Hum. Genet. 13:902–912.
Badro DA, Douaihy B, Haber M, Youhanna SC, Salloum A, Ghassibe-Sabbagh M, Johnsrud B, Khazen G, Matisoo-Smith E, Soria-Hernanz DF, et al. 2013. Y-chromosome and mtDNA genetics reveal significant contrasts in affinities of modern Middle Eastern populations with European and African populations. PLoS One 8:e54616.
Bamshad MJ, Watkins WS, Dixon ME, Jorde LB, Rao BB, Naidu JM, Prasad BV, Rasanayagam A, Hammer MF. 1998. Female gene flow stratifies Hindu castes. Nature 395:651–652.
Batai K, Babrowski KB, Arroyo JP, Kusimba CM, Williams SR. 2013. Mitochondrial DNA diversity in two ethnic groups in Southeastern Kenya: Perspectives from the northeastern periphery of the bantu expansion. Am. J. Phys. Anthropol. 150:482–491.
Behar DM, Metspalu E, Kivisild T, Rosset S, Tzur S, Hadid Y, Yudkovsky G, Rosengarten D, Pereira L, Amorim A, et al. 2008. Counting the founders: The matrilineal genetic ancestry of the Jewish Diaspora. PLoS One 3:e2062.
Behar DM, van Oven M, Rosset S, Metspalu M, Loogväli E-L, Silva NM, Kivisild T, Torroni A, Villems R. 2012. A “Copernican” reassessment of the human mitochondrial DNA tree from its root. Am. J. Hum. Genet. 90:675–684.
Behar DM, Yunusbayev B, Metspalu M, Metspalu E, Rosset S, Parik J, Rootsi S, Chaubey G, Kutuev I, Yudkovsky G, et al. 2010. The genome-wide structure of the Jewish people. Nature 466:238–242.
Bekada A, Arauna LR, Deba T, Calafell F, Benhamamouch S, Comas D. 2015. Genetic heterogeneity in Algerian human populations. PLoS One 10:e0138453.
Belledi M, Poloni ES, Casalotti R, Conterio F, Mikerezi I, Tagliavini J, Excoffier L. 2000. Maternal and paternal lineages in Albania and the genetic structure of Indo-European populations. Eur. J. Hum. Genet. 8:480–486.
Bermisheva MA, Kutuev IA, Korshunova TI, Dubova NA, Villems R, Khusnutdinova EK. 2004. [Phylogeografic analysis of mitochondrial DNA Nogays: the high level of mixture of maternal lineages from Eastern and Western Eurasia]. Mol. Biol. (Mosk.) 38:617–624.
Bermisheva MA, Viktorova TV, Khusnutdinova EK. 2003. [Polymorphism of human mitochondrial DNA]. Genetika 39:1013–1025.
Bermisheva M, Tambets K, Villems R, Khusnutdinova E. 2002. [Diversity of mitochondrial DNA haplotypes in ethnic populations of the Volga-Ural region of Russia]. Mol. Biol. (Mosk.) 36:990–1001.
Bini C, Ceccardi S, Luiselli D, Ferri G, Pelotti S, Colalongo C, Falconi M, Pappalardo G. 2003. Different informativeness of the three hypervariable mitochondrial DNA regions in the population of Bologna (Italy). Forensic Sci. Int. 135:48–52.
Boattini A, Castrì L, Sarno S, Useli A, Cioffi M, Sazzini M, Garagnani P, De Fanti S, Pettener D, Luiselli D. 2013. mtDNA variation in East Africa unravels the history of Afro-Asiatic groups. Am. J. Phys. Anthropol. 150:375–385.
Bodner M, Zimmermann B, Röck A, Kloss-Brandstätter A, Horst D, Horst B, Sengchanh S, Sanguansermsri T, Horst J, Krämer T, et al. 2011. Southeast Asian diversity: first insights into the complex mtDNA structure of Laos. BMC Evol. Biol. 11:49.
Bosch E, Calafell F, González-Neira A, Flaiz C, Mateu E, Scheil H-G, Huckenbeck W, Efremovska L, Mikerezi I, Xirotiris N, et al. 2006. Paternal and maternal lineages in the Balkans show a homogeneous landscape over linguistic barriers, except for the isolated Aromuns. Ann. Hum. Genet. 70:459–487.
Brandstätter A, Egyed B, Zimmermann B, Duftner N, Padar Z, Parson W. 2007. Migration rates and genetic structure of two Hungarian ethnic groups in Transylvania, Romania. Ann. Hum. Genet. 71:791–803.
Brandstätter A, Klein R, Duftner N, Wiegand P, Parson W. 2006. Application of a quasi-median network analysis for the visualization of character conflicts to a population sample of mitochondrial DNA control region sequences from southern Germany (Ulm). Int. J. Legal Med. 120:310–314.
Brandstätter A, Peterson CT, Irwin JA, Mpoke S, Koech DK, Parson W, Parsons TJ. 2004. Mitochondrial DNA control region sequences from Nairobi (Kenya): inferring phylogenetic parameters for the establishment of a forensic database. Int. J. Legal Med. 118:294–306.
Brisighelli F, Capelli C, Álvarez-Iglesias V, Onofri V, Paoli G, Tofanelli S, Carracedo Á, Pascali VL, Salas A. 2009. The Etruscan timeline: a recent Anatolian connection. Eur. J. Hum. Genet. 17:693–696.
Cann HM, de Toma C, Cazes L, Legrand MF, Morel V, Piouffre L, Bodmer J, Bodmer WF, Bonne-Tamir B, Cambon-Thomsen A, et al. 2002. A human genome diversity cell line panel. Science 296:261–262.
Cardoso S, Alfonso-Sánchez MA, Valverde L, Odriozola A, Pérez-Miranda AM, Peña JA, de Pancorbo MM. 2011. The maternal legacy of Basques in northern navarre: New insights into the mitochondrial DNA diversity of the Franco-Cantabrian area. Am. J. Phys. Anthropol. 145:480–488.
Cardoso S, Villanueva-Millán MJ, Valverde L, Odriozola A, Aznar JM, Piñeiro-Hermida S, de Pancorbo MM. 2012. Mitochondrial DNA control region variation in an autochthonous Basque population sample from the Basque Country. Forensic Sci. Int. Genet. 6:e106–e108.
Cardoso S, Zarrabeitia MT, Valverde L, Odriozola A, Alfonso-Sánchez MÁ, De Pancorbo MM. 2010. Variability of the entire mitochondrial DNA control region in a human isolate from the Pas Valley (Northern Spain). J. Forensic Sci. 55:1196–1201.
Cerný V, Mulligan CJ, Rídl J, Zaloudková M, Edens CM, Hájek M, Pereira L. 2008. Regional differences in the distribution of the sub-Saharan, West Eurasian, and South Asian mtDNA lineages in Yemen. Am. J. Phys. Anthropol. 136:128–137.
Cerný V, Pereira L, Kujanová M, Vasíková A, Hájek M, Morris M, Mulligan CJ. 2009. Out of Arabia-the settlement of island Soqotra as revealed by mitochondrial and Y chromosome genetic diversity. Am. J. Phys. Anthropol. 138:439–447.
Chaubey G, Metspalu M, Choi Y, Mägi R, Romero IG, Soares P, van Oven M, Behar DM, Rootsi S, Hudjashov G, et al. 2011. Population genetic structure in Indian Austroasiatic speakers: the role of landscape barriers and sex-specific admixture. Mol. Biol. Evol. 28:1013–1024.
Chaubey G, Metspalu M, Karmin M, Thangaraj K, Rootsi S, Parik J, Solnik A, Rani DS, Singh VK, Naidu BP, et al. 2008. Language shift by indigenous population: A model genetic study in South Asia. Int. J. Hum. Genet. 8:41–50.
Coia V, Boschi I, Trombetta F, Cavulli F, Montinaro F, Destro-Bisol G, Grimaldi S, Pedrotti A. 2012. Evidence of high genetic variation among linguistically diverse populations on a micro-geographic scale: a case study of the Italian Alps. J. Hum. Genet. 57:254–260.
Comas D, Calafell F, Bendukidze N, Fañanás L, Bertranpetit J. 2000. Georgian and Kurd mtDNA sequence analysis shows a lack of correlation between languages and female genetic lineages. Am. J. Phys. Anthropol. 112:5–16.
Comas D, Calafell F, Mateu E, Pérez-Lezaun A, Bertranpetit J. 1996. Geographic variation in human mitochondrial DNA control region sequence: the population history of Turkey and its relationship to the European populations. Mol. Biol. Evol. 13:1067–1077.
Comas D, Calafell F, Mateu E, Pérez-Lezaun A, Bosch E, Martínez-Arias R, Clarimon J, Facchini F, Fiori G, Luiselli D, et al. 1998. Trading genes along the silk road: mtDNA sequences and the origin of Central Asian populations. Am. J. Hum. Genet. 63:1824–1838.
Cordaux R, Saha N, Bentley GR, Aunger R, Sirajuddin SM, Stoneking M. 2003. Mitochondrial DNA analysis reveals diverse histories of tribal populations from India. Eur. J. Hum. Genet. 11:253–264.
Côrte-Real HB, Macaulay VA, Richards MB, Hariti G, Issad MS, Cambon-Thomsen A, Papiha S, Bertranpetit J, Sykes BC. 1996. Genetic diversity in the Iberian Peninsula determined from mitochondrial sequence analysis. Ann. Hum. Genet. 60:331–350.
Coudray C, Olivieri A, Achilli A, Pala M, Melhaoui M, Cherkaoui M, El-Chennawi F, Kossmann M, Torroni A, Dugoujon JM. 2009. The complex and diversified mitochondrial gene pool of Berber populations. Ann. Hum. Genet. 73:196–214.
Crespillo M, Luque JA, Paredes M, Fernández R, Ramírez E, Valverde JL. 2000. Mitochondrial DNA sequences for 118 individuals from northeastern Spain. Int. J. Legal Med. 114:130–132.
Cvjetan S, Tolk H-V, Lauc LB, Colak I, Dordevic D, Efremovska L, Kvesic A, Klaric IM, Metspalu E, Pericic M, et al. 2004. Frequencies of mtDNA haplogroups in southeastern Europe - Croatians, Bosnians and Herzegovinianas, Serbians, Macedonians and Macedonian Romani. Coll. Antropol. 28:193–198.
Davidovic S, Malyarchuk B, Aleksic JM, Derenko M, Topalovic V, Litvinov A, Stevanovic M, Kovacevic-Grujicic N. 2015. Mitochondrial DNA perspective of Serbian genetic diversity. Am. J. Phys. Anthropol. 156:449–465.
Decorte R, Jehaes E, Xiao F-X, Cassiman J-J. 1996. Genetic analysis of single hair shafts by automated sequence analysis of the mitochondrial D-Loop region. In: 16th Congress of the International Society for Forensic Haemogenetics (Internationale Gesellschaft für forensische Hämogenetik e.V.), Santiago de Compostela, 12–16 September 1995. Vol. 6. Berlin, Heidelberg: Springer Berlin Heidelberg. p.…
Derbeneva OA, Starikovskaia EB, Volod’ko NV, Wallace DC, Sukernik RI. 2002. [Mitochondrial DNA variation in Kets and Nganasans and the early peoples of Northern Eurasia]. Genetika 38:1554–1560.
Derbeneva OA, Starikovskaya EB, Wallace DC, Sukernik RI. 2002. Traces of early Eurasians in the Mansi of northwest Siberia revealed by mitochondrial DNA analysis. Am. J. Hum. Genet. 70:1009–1014.
Derenko M, Malyarchuk B, Bahmanimehr A, Denisova G, Perkova M, Farjadian S, Yepiskoposyan L. 2013. Complete mitochondrial DNA diversity in Iranians. PLoS One 8:e80673.
Derenko M, Malyarchuk B, Denisova G, Perkova M, Litvinov A, Grzybowski T, Dambueva I, Skonieczna K, Rogalla U, Tsybovsky I, et al. 2014. Western Eurasian ancestry in modern Siberians based on mitogenomic data. BMC Evol. Biol. 14:217.
Derenko M, Malyarchuk B, Denisova G, Perkova M, Rogalla U, Grzybowski T, Khusnutdinova E, Dambueva I, Zakharov I. 2012. Complete mitochondrial DNA analysis of Eastern Eurasian haplogroups rarely found in populations of Northern Asia and Eastern Europe. PLoS One 7:e32179.
Derenko M, Malyarchuk B, Grzybowski T, Denisova G, Dambueva I, Perkova M, Dorzhu C, Luzina F, Lee HK, Vanecek T, et al. 2007. Phylogeographic analysis of mitochondrial DNA in northern Asian populations. Am. J. Hum. Genet. 81:1025–1041.
Derenko MV, Grzybowski T, Malyarchuk BA, Dambueva IK, Denisova GA, Czarny J, Dorzhu CM, Kakpakov VT, Miścicka-Sliwka D, Woźniak M, et al. 2003. Diversity of mitochondrial DNA lineages in South Siberia. Ann. Hum. Genet. 67:391–411.
Di Cristofaro J, Pennarun E, MaziÃ¨res S, Myres NM, Lin AA, Temori SA, Metspalu M, Metspalu E, Witzel M, King RJ, et al. 2013. Afghan Hindu Kush: Where Eurasian sub-continent gene flows converge. PLoS One 8:e76748.
Di Rienzo A, Wilson AC. 1991. Branching pattern in the evolutionary tree for human mitochondrial DNA. Proc. Natl. Acad. Sci. U. S. A. 88:1597–1601.
Dimo-Simonin N, Grange F, Taroni F, Brandt-Casadevall C, Mangin P. 2000. Forensic evaluation of mtDNA in a population from south west Switzerland. Int. J. Legal Med. 113:89–97.
Dubut V, Chollet L, Murail P, Cartault F, Béraud-Colomb E, Serre M, Mogentale-Profizi N. 2004. mtDNA polymorphisms in five French groups: importance of regional sampling. Eur. J. Hum. Genet. 12:293–300.
Dulik MC, Zhadanov SI, Osipova LP, Askapuli A, Gau L, Gokcumen O, Rubinstein S, Schurr TG. 2012. Mitochondrial DNA and Y chromosome variation provides evidence for a recent common ancestry between Native Americans and Indigenous Altaians. Am. J. Hum. Genet. 90:229–246.
Fadhlaoui-Zid K, Plaza S, Calafell F, Ben Amor M, Comas D, Bennamar El gaaied A. 2004. Mitochondrial DNA heterogeneity in Tunisian Berbers. Ann. Hum. Genet. 68:222–233.
Fadhlaoui-Zid K, Rodríguez-Botigué L, Naoui N, Benammar-Elgaaied A, Calafell F, Comas D. 2011. Mitochondrial DNA structure in North Africa reveals a genetic discontinuity in the Nile Valley. Am. J. Phys. Anthropol. 145:107–117.
Falchi A, Giovannoni L, Calo CM, Piras IS, Moral P, Paoli G, Vona G, Varesi L. 2006. Genetic history of some western Mediterranean human isolates through mtDNA HVR1 polymorphisms. J. Hum. Genet. 51:9–14.
Farjadian S, Sazzini M, Tofanelli S, Castrì L, Taglioli L, Pettener D, Ghaderi A, Romeo G, Luiselli D. 2011. Discordant patterns of mtDNA and ethno-linguistic variation in 14 Iranian Ethnic groups. Hum. Hered. 72:73–84.
Fornarino S, Pala M, Battaglia V, Maranta R, Achilli A, Modiano G, Torroni A, Semino O, Santachiara-Benerecetti SA. 2009. Mitochondrial and Y-chromosome diversity of the Tharus (Nepal): a reservoir of genetic variation. BMC Evol. Biol. 9:154.
Francalacci P, Bertranpetit J, Calafell F, Underhill PA. 1996. Sequence diversity of the control region of mitochondrial DNA in Tuscany and its implications for the peopling of Europe. Am. J. Phys. Anthropol. 100:443–460.
Fraumene C, Belle EMS, Castrì L, Sanna S, Mancosu G, Cosso M, Marras F, Barbujani G, Pirastu M, Angius A. 2006. High resolution analysis and phylogenetic network construction using complete mtDNA sequences in sardinian genetic isolates. Mol. Biol. Evol. 23:2101–2111.
Fucharoen G, Fucharoen S, Horai S. 2001. Mitochondrial DNA polymorphisms in Thailand. J. Hum. Genet. 46:115–125.
Gayden T, Perez A, Persad PJ, Bukhari A, Chennakrishnaiah S, Simms T, Maloney T, Rodriguez K, Herrera RJ. 2013. The Himalayas: barrier and conduit for gene flow. Am. J. Phys. Anthropol. 151:169–182.
Gokcumen O, Dulik MC, Pai AA, Zhadanov SI, Rubinstein S, Osipova LP, Andreenkov OV, Tabikhanova LE, Gubina MA, Labuda D, et al. 2008. Genetic variation in the enigmatic Altaian Kazakhs of South-Central Russia: insights into Turkic population history. Am. J. Phys. Anthropol. 136:278–293.
González AM, Brehm A, Pérez JA, Maca-Meyer N, Flores C, Cabrera VM. 2003. Mitochondrial DNA affinities at the Atlantic fringe of Europe. Am. J. Phys. Anthropol. 120:391–404.
González AM, Karadsheh N, Maca-Meyer N, Flores C, Cabrera VM, Larruga JM. 2008. Mitochondrial DNA variation in Jordanians and their genetic relationship to other Middle East populations. Ann. Hum. Biol. 35:212–231.
Graven L, Passarino G, Semino O, Boursot P, Santachiara-Benerecetti S, Langaney A, Excoffier L. 1995. Evolutionary correlation between control region sequence and restriction polymorphisms in the mitochondrial genome of a large Senegalese Mandenka sample. Mol. Biol. Evol. 12:334–345.
Grzybowski T, Malyarchuk BA, Derenko MV, Perkova MA, Bednarek J, Woźniak M. 2007. Complex interactions of the eastern and western Slavic populations with other European groups as revealed by mitochondrial DNA analysis. Forensic Sci. Int. Genet. 1:141–147.
Gubina MA, Damba LD, Babenko VN, Romaschenko AG, Voevoda MI. 2013. Haplotype diversity in mtDNA and Y-chromosome in populations of Altai-Sayan region. Russ. J. Genet. 49:329–343.
Hedman M, Brandstätter A, Pimenoff V, Sistonen P, Palo JU, Parson W, Sajantila A. 2007. Finnish mitochondrial DNA HVS-I and HVS-II population data. Forensic Sci. Int. 172:171–178.
Helgason A, Hickey E, Goodacre S, Bosnes V, Stefánsson K, Ward R, Sykes B. 2001. mtDNA and the islands of the North Atlantic: estimating the proportions of Norse and Gaelic ancestry. Am. J. Hum. Genet. 68:723–737.
Hernández CL, Reales G, Dugoujon J-M, Novelletto A, Rodríguez JN, Cuesta P, Calderón R. 2014. Human maternal heritage in Andalusia (Spain): its composition reveals high internal complexity and distinctive influences of mtDNA haplogroups U6 and L in the western and eastern side of region. BMC Genet. 15:11.
Hill C, Soares P, Mormina M, Macaulay V, Clarke D, Blumbach PB, Vizuete-Forster M, Forster P, Bulbeck D, Oppenheimer S, et al. 2007. A mitochondrial stratigraphy for Island Southeast Asia. Am. J. Hum. Genet. 80:29–43.
Hill C, Soares P, Mormina M, Macaulay V, Meehan W, Blackburn J, Clarke D, Raja JM, Ismail P, Bulbeck D, et al. 2006. Phylogeography and ethnogenesis of aboriginal Southeast Asians. Mol. Biol. Evol. 23:2480–2491.
Irwin JA, Ikramov A, Saunier J, Bodner M, Amory S, Röck A, O’Callaghan J, Nuritdinov A, Atakhodjaev S, Mukhamedov R, et al. 2010. The mtDNA composition of Uzbekistan: a microcosm of Central Asian patterns. Int. J. Legal Med. 124:195–204.
Irwin J, Egyed B, Saunier J, Szamosi G, O’Callaghan J, Padar Z, Parsons TJ. 2007. Hungarian mtDNA population databases from Budapest and the Baranya county Roma. Int. J. Legal Med. 121:377–383.
Irwin J, Saunier J, Strouss K, Paintner C, Diegoli T, Sturk K, Kovatsi L, Brandstätter A, Cariolou MA, Parson W, et al. 2008. Mitochondrial control region sequences from northern Greece and Greek Cypriots. Int. J. Legal Med. 122:87–89.
Karachanak S, Carossa V, Nesheva D, Olivieri A, Pala M, Hooshiar Kashani B, Grugni V, Battaglia V, Achilli A, Yordanov Y, et al. 2012. Bulgarians vs the other European populations: a mitochondrial DNA perspective. Int. J. Legal Med. 126:497–503.
Kasperaviciūte D, Kucinskas V, Stoneking M. 2004. Y chromosome and mitochondrial DNA variation in Lithuanians. Ann. Hum. Genet. 68:438–452.
Kivisild T, Bamshad MJ, Kaldma K, Metspalu M, Metspalu E, Reidla M, Laos S, Parik J, Watkins WS, Dixon ME, et al. 1999. Deep common ancestry of Indian and western-Eurasian mitochondrial DNA lineages. Curr. Biol. 9:1331–1334.
Kivisild T, Reidla M, Metspalu E, Rosa A, Brehm A, Pennarun E, Parik J, Geberhiwot T, Usanga E, Villems R. 2004. Ethiopian mitochondrial DNA heritage: Tracking gene flow across and around the Gate of Tears. Am J Hum Genet 75:752–770.
Kivisild T, Rootsi S, Metspalu M, Mastana S, Kaldma K, Parik J, Metspalu E, Adojaan M, Tolk H-V, Stepanov V, et al. 2003. The genetic heritage of the earliest settlers persists both in Indian Tribal and Caste populations. Am. J. Hum. Genet. 72:313–332.
Kivisild T, Tolk H-V, Parik J, Wang Y, Papiha SS, Bandelt H-J, Villems R. 2002. The emerging limbs and twigs of the East Asian mtDNA tree. Mol. Biol. Evol. 19:1737–1751.
Kolman CJ, Sambuughin N, Bermingham E. 1996. Mitochondrial DNA analysis of Mongolian populations and implications for the origin of New World founders. Genetics 142:1321–1334.
Krings M, Salem AE, Bauer K, Geisert H, Malek AK, Chaix L, Simon C, Welsby D, Di Rienzo A, Utermann G, et al. 1999. mtDNA analysis of Nile River Valley populations: A genetic corridor or a barrier to migration? Am. J. Hum. Genet. 64:1166–1176.
Kujanová M, Pereira L, Fernandes V, Pereira JB, Černý V. 2009. Near Eastern Neolithic genetic input in a small oasis of the Egyptian Western Desert. Am. J. Phys. Anthropol. 140:336–346.
Lappalainen T, Hannelius U, Salmela E, von Döbeln U, Lindgren CM, Huoponen K, Savontaus M-L, Kere J, Lahermo P. 2009. Population structure in contemporary Sweden. A Y-chromosomal and mitochondrial DNA analysis. Ann. Hum. Genet. 73:61–73.
Lappalainen T, Laitinen V, Salmela E, Andersen P, Huoponen K, Savontaus M-L, Lahermo P. 2008. Migration waves to the Baltic Sea Region. Ann. Hum. Genet. 72:337–348.
Lehocký I, Baldovič M, Kádaši Ľ, Metspalu E. 2008. A database of mitochondrial DNA hypervariable regions I and II sequences of individuals from Slovakia. Forensic Sci. Int. Genet. 2:e53–e59.
Li Y-C, Wang H-W, Tian J-Y, Liu L-N, Yang L-Q, Zhu C-L, Wu S-F, Kong Q-P, Zhang Y-P. 2015. Ancient inland human dispersals from Myanmar into interior East Asia since the Late Pleistocene. Sci. Rep. 5:9473.
Lutz S, Weisser HJ, Heizmann J, Pollak S. 1998. Location and frequency of polymorphic positions in the mtDNA control region of individuals from Germany. Int. J. Legal Med. 111:67–77.
Macaulay V, Richards M, Hickey E, Vega E, Cruciani F, Guida V, Scozzari R, Bonné-Tamir B, Sykes B, Torroni A. 1999. The emerging tree of West Eurasian mtDNAs: A synthesis of control-region sequences and RFLPs. Am. J. Hum. Genet. 64:232–249.
Malyarchuk BA, Derenko MV. 2001. Mitochondrial DNA variability in Russians and Ukrainians: implication to the origin of the Eastern Slavs. Ann. Hum. Genet. 65:63–78.
Malyarchuk BA, Grzybowski T, Derenko MV, Czarny J, Drobnic K, Miścicka-Sliwka D. 2003. Mitochondrial DNA variability in Bosnians and Slovenians. Ann. Hum. Genet. 67:412–425.
Malyarchuk BA, Grzybowski T, Derenko MV, Czarny J, Woźniak M, Miścicka-Sliwka D. 2002. Mitochondrial DNA variability in Poles and Russians. Ann. Hum. Genet. 66:261–283.
Malyarchuk B, Derenko M, Grzybowski T, Lunkina A, Czarny J, Rychkov S, Morozova I, Denisova G, Miścicka-Sliwka D. 2004. Differentiation of mitochondrial DNA and Y chromosomes in Russian populations. Hum. Biol. 76:877–900.
Malyarchuk B, Grzybowski T, Derenko M, Perkova M, Vanecek T, Lazur J, Gomolcak P, Tsybovsky I. 2008. Mitochondrial DNA phylogeny in Eastern and Western Slavs. Mol. Biol. Evol. 25:1651–1658.
McEvoy B, Richards M, Forster P, Bradley DG. 2004. The Longue Durée of genetic ancestry: multiple genetic marker systems and Celtic origins on the Atlantic facade of Europe. Am. J. Hum. Genet. 75:693–702.
Meinilä M, Finnilä S, Majamaa K. 2001. Evidence for mtDNA admixture between the Finns and the Saami. Hum. Hered. 52:160–170.
Melton T, Clifford S, Martinson J, Batzer M, Stoneking M. 1998. Genetic evidence for the proto-Austronesian homeland in Asia: mtDNA and nuclear DNA variation in Taiwanese aboriginal tribes. Am. J. Hum. Genet. 63:1807–1823.
Messina F, Scorrano G, Labarga CM, Rolfo MF, Rickards O. 2010. Mitochondrial DNA variation in an isolated area of Central Italy. Ann. Hum. Biol. 37:385–402.
Metspalu E, Kivisild T, Kaldma K, Reidla M, Villems R. 2001. Direct Submission. GenBank. Unpublished.
Metspalu M, Kivisild T, Metspalu E, Parik J, Hudjashov G, Kaldma K, Serk P, Karmin M, Behar DM, Gilbert MTP, et al. 2004. Most of the extant mtDNA boundaries in South and Southwest Asia were likely shaped during the initial settlement of Eurasia by anatomically modern humans. BMC Genet. 5:26.
Mielnik-Sikorska M, Daca P, Malyarchuk B, Derenko M, Skonieczna K, Perkova M, Dobosz T, Grzybowski T. 2013. The history of Slavs inferred from complete mitochondrial genome sequences. PloS One 8:e54360.
Mogentale-Profizi N, Chollet L, Stévanovitch A, Dubut V, Poggi C, Pradié MP, Spadoni JL, Gilles A, Béraud-Colomb E. 2001. Mitochondrial DNA sequence diversity in two groups of Italian Veneto speakers from Veneto. Ann. Hum. Genet. 65:153–166.
Morozova I, Evsyukov A, Kon’kov A, Grosheva A, Zhukova O, Rychkov S. 2012. Russian ethnic history inferred from mitochondrial DNA diversity. Am. J. Phys. Anthropol. 147:341–351.
Mountain JL, Hebert JM, Bhattacharyya S, Underhill PA, Ottolenghi C, Gadgil M, Cavalli-Sforza LL. 1995. Demographic history of India and mtDNA-sequence diversity. Am. J. Hum. Genet. 56:979–992.
Nasidze I, Ling EYS, Quinque D, Dupanloup I, Cordaux R, Rychkov S, Naumova O, Zhukova O, Sarraf-Zadegan N, Naderi GA, et al. 2004. Mitochondrial DNA and Y-chromosome variation in the Caucasus. Ann. Hum. Genet. 68:205–221.
Nasidze I, Quinque D, Rahmani M, Alemohamad SA, Stoneking M. 2006. Concomitant replacement of language and mtDNA in South Caspian populations of Iran. Curr. Biol. 16:668–673.
Nasidze I, Stoneking M. 2001. Mitochondrial DNA variation and language replacements in the Caucasus. Proc. Biol. Sci. 268:1197–1206.
Naumova OI, Khaiat SS, Rychkov SI. 2009. [Mitochondrial DNA diversity in Kazym Khanty]. Genetika 45:857–861.
Naumova OI, Rychkov SI, Morozova II, Khaiat SS, Semikov AV, Zhukova OV. 2008. [Mitochondrial DNA diversity in Siberian Tatars of the Tobol-Irtysh basin]. Genetika 44:257–268.
Negi N, Tamang R, Pande V, Sharma A, Shah A, Reddy AG, Vishnupriya S, Singh L, Chaubey G, Thangaraj K. 2015. The paternal ancestry of Uttarakhand does not imitate the classical caste system of India. J. Hum. Genet. 61:167–172.
Non AL, Al-Meeri A, Raaum RL, Sanchez LF, Mulligan CJ. 2011. Mitochondrial DNA reveals distinct evolutionary histories for Jewish populations in Yemen and Ethiopia. Am. J. Phys. Anthropol. 144:1–10.
Oota H, Settheetham-Ishida W, Tiwawech D, Ishida T, Stoneking M. 2001. Human mtDNA and Y-chromosome variation is correlated with matrilocal versus patrilocal residence. Nat. Genet. 29:20–21.
Opdal SH, Rognum TO, Vege A, Stave AK, Dupuy BM, Egeland T. 1998. Increased number of substitutions in the D-loop of mitochondrial DNA in the sudden infant death syndrome. Acta Paediatr. Oslo Nor. 1992 87:1039–1044.
Orekhov V, Poltoraus A, Zhivotovsky LA, Spitsyn V, Ivanov P, Yankovsky N. 1999. Mitochondrial DNA sequence diversity in Russians. FEBS Lett. 445:197–201.
Ottoni C, Martínez-Labarga C, Loogväli E-L, Pennarun E, Achilli A, De Angelis F, Trucchi E, Contini I, Biondi G, Rickards O. 2009. First genetic insight into Libyan Tuaregs: a maternal perspective. Ann. Hum. Genet. 73:438–448.
Ottoni C, Martinez-Labarga C, Vitelli L, Scano G, Fabrini E, Contini I, Biondi G, Rickards O. 2009. Human mitochondrial DNA variation in Southern Italy. Ann. Hum. Biol. 36:785–811.
Pakendorf B, Wiebe V, Tarskaia LA, Spitsyn VA, Soodyall H, Rodewald A, Stoneking M. 2003. Mitochondrial DNA evidence for admixed origins of central Siberian populations. Am. J. Phys. Anthropol. 120:211–224.
Parson W, Parsons TJ, Scheithauer R, Holland MM. 1998. Population data for 101 Austrian Caucasian mitochondrial DNA d-loop sequences: application of mtDNA sequence analysis to a forensic case. Int. J. Legal Med. 111:124–132.
Passarino G, Cavalleri GL, Lin AA, Cavalli-Sforza LL, Børresen-Dale A-L, Underhill PA. 2002. Different genetic components in the Norwegian population revealed by the analysis of mtDNA and Y chromosome polymorphisms. Eur. J. Hum. Genet. 10:521–529.
Pereira L, Macaulay V, Torroni A, Scozzari R, Prata MJ, Amorim A. 2001. Prehistoric and historic traces in the mtDNA of Mozambique: insights into the Bantu expansions and the slave trade. Ann. Hum. Genet. 65:439–458.
Pereira L, Prata MJ, Amorim A. 2000. Diversity of mtDNA lineages in Portugal: not a genetic edge of European variation. Ann. Hum. Genet. 64:491–506.
Pfeiffer H, Brinkmann B, Hühne J, Rolf B, Morris AA, Steighner R, Holland MM, Forster P. 1999. Expanding the forensic German mitochondrial DNA control region database: genetic diversity as a function of sample size and microgeography. Int. J. Legal Med. 112:291–298.
Piercy R, Sullivan KM, Benson N, Gill P. 1993. The application of mitochondrial DNA typing to the study of white Caucasian genetic identification. Int. J. Legal Med. 106:85–90.
Plaza S, Calafell F, Helal A, Bouzerna N, Lefranc G, Bertranpetit J, Comas D. 2003. Joining the pillars of Hercules: mtDNA sequences show multidirectional gene flow in the western Mediterranean. Ann. Hum. Genet. 67:312–328.
Pliss L, Tambets K, Loogväli E-L, Pronina N, Lazdins M, Krumina A, Baumanis V, Villems R. 2006. Mitochondrial DNA portrait of Latvians: towards the understanding of the genetic structure of Baltic-speaking populations. Ann. Hum. Genet. 70:439–458.
Poetsch M, Wittig H, Krause D, Lignitz E. 2003. Mitochondrial diversity of a northeast German population sample. Forensic Sci. Int. 137:125–132.
Prasad BV, Ricker CE, Watkins WS, Dixon ME, Rao BB, Naidu JM, Jorde LB, Bamshad M. 2001. Mitochondrial DNA variation in Nicobarese Islanders. Hum. Biol. 73:715–725.
Puzyrev VP, Stepanov VA, Golubenko MV, Puzyrev KV, Maksimova NR, Khar’kov VN, Spiridonova MG, Nogovitsyna AN. 2003. [MtDNA and Y-chromosome lineages in the Yakut population]. Genetika 39:975–981.
Qian YP, Chu ZT, Dai Q, Wei CD, Chu JY, Tajima A, Horai S. 2001. Mitochondrial DNA polymorphisms in Yunnan nationalities in China. J. Hum. Genet. 46:211–220.
Qin Z, Yang Y, Kang L, Yan S, Cho K, Cai X, Lu Y, Zheng H, Zhu D, Fei D, et al. 2010. A mitochondrial revelation of early human migrations to the Tibetan Plateau before and after the Last Glacial Maximum. Am. J. Phys. Anthropol. 143:555–569.
Quintana-Murci L, Chaix R, Wells RS, Behar DM, Sayar H, Scozzari R, Rengo C, Al-Zahery N, Semino O, Santachiara-Benerecetti AS, et al. 2004. Where West Meets East: The Complex mtDNA Landscape of the Southwest and Central Asian Corridor. Am. J. Hum. Genet. 74:827–845.
Quintana-Murci L, Quach H, Harmant C, Luca F, Massonnet B, Patin E, Sica L, Mouguiama-Daouda P, Comas D, Tzur S, et al. 2008. Maternal traces of deep common ancestry and asymmetric gene flow between Pygmy hunter-gatherers and Bantu-speaking farmers. Proc. Natl. Acad. Sci. U. S. A. 105:1596–1601.
Rakha A, Shin K-J, Yoon JA, Kim NY, Siddique MH, Yang IS, Yang WI, Lee HY. 2011. Forensic and genetic characterization of mtDNA from Pathans of Pakistan. Int. J. Legal Med. 125:841–848.
Ranaweera L, Kaewsutthi S, Win Tun A, Boonyarit H, Poolsuwan S, Lertrit P. 2014. Mitochondrial DNA history of Sri Lankan ethnic people: their relations within the island and with the Indian subcontinental populations. J. Hum. Genet. 59:28–36.
Rando JC, Pinto F, Gonzalez AM, Hernandez M, Larruga JM, Cabrera VM, Bandelt H-J. 1998. Mitochondrial DNA analysis of Northwest African populations reveals genetic exchanges with European, Near-Eastern, and sub-Saharan populations. Ann. Hum. Genet. 62:531–550.
Rani DS, Dhandapany PS, Nallari P, Govindaraj P, Singh L, Thangaraj K. 2010. Mitochondrial DNA haplogroup “R” is associated with Noonan syndrome of South India. Mitochondrion 10:166–173.
Reddy BM, Langstieh BT, Kumar V, Nagaraja T, Reddy ANS, Meka A, Reddy AG, Thangaraj K, Singh L. 2007. Austro-Asiatic tribes of Northeast India provide hitherto missing genetic link between South and Southeast Asia. PloS One 2:e1141.
Richards M, Côrte-Real H, Forster P, Macaulay V, Wilkinson-Herbots H, Demaine A, Papiha S, Hedges R, Bandelt HJ, Sykes B. 1996. Paleolithic and neolithic lineages in the European mitochondrial gene pool. Am. J. Hum. Genet. 59:185–203.
Richards M, Macaulay V, Hickey E, Vega E, Sykes B, Guida V, Rengo C, Sellitto D, Cruciani F, Kivisild T, et al. 2000. Tracing European founder lineages in the Near Eastern mtDNA pool. Am. J. Hum. Genet. 67:1251–1276.
Roychoudhury S, Roy S, Basu A, Banerjee R, Vishwanathan H, Usha Rani MV, Sil SK, Mitra M, Majumder PP. 2001. Genomic structures and population histories of linguistically distinct tribal groups of India. Hum. Genet. 109:339–350.
Sajantila A, Lahermo P, Anttinen T, Lukka M, Sistonen P, Savontaus ML, Aula P, Beckman L, Tranebjaerg L, Gedde-Dahl T, et al. 1995. Genes and languages in Europe: an analysis of mitochondrial lineages. Genome Res. 5:42–52.
Salas A, Comas D, Lareu MV, Bertranpetit J, Carracedo A. 1998. mtDNA analysis of the Galician population: a genetic edge of European variation. Eur. J. Hum. Genet. 6:365–375.
Šarac J, Šarić T, Auguštin DH, Jeran N, Kovačević L, Cvjetan S, Lewis AP, Metspalu E, Reidla M, Novokmet N, et al. 2014. Maternal genetic heritage of Southeastern Europe reveals a new Croatian isolate and a novel, local sub-branching in the X2 haplogroup: A new isolate and X2 subclades in SEE. Ann. Hum. Genet. 78:178–194.
Saunier JL, Irwin JA, Strouss KM, Ragab H, Sturk KA, Parsons TJ. 2009. Mitochondrial control region sequences from an Egyptian population sample. Forensic Sci. Int. Genet. 3:e97–e103.
Scheible M, Alenizi M, Sturk-Andreaggi K, Coble MD, Ismael S, Irwin JA. 2011. Mitochondrial DNA control region variation in a Kuwaiti population sample. Forensic Sci. Int. Genet. 5:e112-113.
Schönberg A, Theunert C, Li M, Stoneking M, Nasidze I. 2011. High-throughput sequencing of complete human mtDNA genomes from the Caucasus and West Asia: high diversity and demographic inferences. Eur. J. Hum. Genet. 19:988–994.
Serin A, Canan H, Alper B, Korkut Gulmen M, Zimmermann B, Parson W. 2016. Mitochondrial DNA control region haplotype and haplogroup diversity in South Eastern Turkey. Forensic Sci. Int. Genet. 24:176–179.
Shan W, Ren Z, Wu W, Hao H, Abulimiti A, Chen K, Zhang F, Ma Z, Zheng X. 2014. Maternal and paternal diversity in Xinjiang Kazakh population from China. Russ. J. Genet. 50:1218–1229.
Shlush LI, Behar DM, Yudkovsky G, Templeton A, Hadid Y, Basis F, Hammer M, Itzkovitz S, Skorecki K. 2008. The Druze: a population genetic refugium of the Near East. PloS One 3:e2105.
Siddiqi MH, Akhtar T, Rakha A, Abbas G, Ali A, Haider N, Ali A, Hayat S, Masooma S, Ahmad J, et al. 2015. Genetic characterization of the Makrani people of Pakistan from mitochondrial DNA control-region data. Leg. Med. Tokyo Jpn. 17:134–139.
Starikovskaya EB, Sukernik RI, Derbeneva OA, Volodko NV, Ruiz-Pesini E, Torroni A, Brown MD, Lott MT, Hosseini SH, Huoponen K, et al. 2005. Mitochondrial DNA diversity in indigenous populations of the southern extent of Siberia, and the origins of Native American haplogroups. Ann. Hum. Genet. 69:67–89.
Stevanovitch A, Gilles A, Bouzaid E, Kefi R, Paris F, Gayraud RP, Spadoni JL, El-Chenawi F, Béraud-Colomb E. 2004. Mitochondrial DNA sequence diversity in a sedentary population from Egypt. Ann. Hum. Genet. 68:23–39.
Sukernik RI, Volodko NV, Mazunin IO, Eltsov NP, Dryomov SV, Starikovskaya EB. 2012. Mitochondrial genome diversity in the Tubalar, Even, and Ulchi: contribution to prehistory of native Siberians and their affinities to Native Americans. Direct Submission. GenBank. Am. J. Phys. Anthropol. 148:123–138.
Summerer M, Horst J, Erhart G, Weißensteiner H, Schönherr S, Pacher D, Forer L, Horst D, Manhart A, Horst B, et al. 2014. Large-scale mitochondrial DNA analysis in Southeast Asia reveals evolutionary effects of cultural isolation in the multi-ethnic population of Myanmar. BMC Evol. Biol. 14:17.
Tambets K, Kivisild T, Metspalu E, Parik J, Kaldma K, Laos S, Tolk H, Golge M, Demirtas H, Geberhiwot T, et al. 2000. The topology of the maternal lineages of the Anatolian and Trans-Caucasus populations and the peopling of the Europe: some preliminary considerations. In: Renfrew, C., Boyle, K., (Eds.). Archaeogenetics: DNA and the population prehistory of Europe. McDonald Institute for Archaeolo…
Terreros MC, Rowold DJ, Mirabal S, Herrera RJ. 2011. Mitochondrial DNA and Y-chromosomal stratification in Iran: relationship between Iran and the Arabian Peninsula. J. Hum. Genet. 56:235–246.
Tetzlaff S, Brandstätter A, Wegener R, Parson W, Weirich V. 2007. Mitochondrial DNA population data of HVS-I and HVS-II sequences from a northeast German sample. Forensic Sci. Int. 172:218–224.
Thangaraj K, Ramana GV, Singh L. 1999. Y-chromosome and mitochondrial DNA polymorphisms in Indian populations. Electrophoresis 20:1743–1747.
Thangaraj K, Singh L, Reddy AG, Rao VR, Sehgal SC, Underhill PA, Pierson M, Frame IG, Hagelberg E. 2003. Genetic affinities of the Andaman Islanders, a vanishing human population. Curr. Biol. 13:86–93.
Thangaraj K, Sridhar V, Kivisild T, Reddy AG, Chaubey G, Singh VK, Kaur S, Agarawal P, Rai A, Gupta J, et al. 2005. Different population histories of the Mundari- and Mon-Khmer-speaking Austro-Asiatic tribes inferred from the mtDNA 9-bp deletion/insertion polymorphism in Indian populations. Hum. Genet. 116:507–517.
Thanseem I, Thangaraj K, Chaubey G, Singh VK, Bhaskar LVKS, Reddy BM, Reddy AG, Singh L. 2006. Genetic affinities among the lower castes and tribal groups of India: inference from Y chromosome and mitochondrial DNA. BMC Genet. 7:42.
The 1000 Genomes Project Consortium. 2015. A global reference for human genetic variation. Nature 526:68–74.
Thomas MG, Barnes I, Weale ME, Jones AL, Forster P, Bradman N, Pramstaller PP. 2008. New genetic evidence supports isolation and drift in the Ladin communities of the South Tyrolean Alps but not an ancient origin in the Middle East. Eur. J. Hum. Genet. 16:124–134.
Tillmar AO, Coble MD, Wallerström T, Holmlund G. 2010. Homogeneity in mitochondrial DNA control region sequences in Swedish subpopulations. Int. J. Legal Med. 124:91–98.
Torroni A, Bandelt HJ, D’Urbano L, Lahermo P, Moral P, Sellitto D, Rengo C, Forster P, Savontaus ML, Bonné-Tamir B, et al. 1998. mtDNA analysis reveals a major late Paleolithic population expansion from southwestern to northeastern Europe. Am. J. Hum. Genet. 62:1137–1152.
Turchi C, Buscemi L, Giacchino E, Onofri V, Fendt L, Parson W, Tagliabracci A. 2009. Polymorphisms of mtDNA control region in Tunisian and Moroccan populations: an enrichment of forensic mtDNA databases with Northern Africa data. Forensic Sci. Int. Genet. 3:166–172.
Turchi C, Buscemi L, Previderè C, Grignani P, Brandstätter A, Achilli A, Parson W, Tagliabracci A, Ge.F.I. Group. 2008. Italian mitochondrial DNA database: results of a collaborative exercise and proficiency testing. Int. J. Legal Med. 122:199–204.
Vanecek T, Vorel F, Sip M. 2004. Mitochondrial DNA D-loop hypervariable regions: Czech population data. Int. J. Legal Med. 118:14–18.
Varesi L, Memmí M, Cristofari M-C, Mameli GE, Calò CM, Vona G. 2000. Mitochondrial control-region sequence variation in the Corsican population, France. Am. J. Hum. Biol. 12:339–351.
Vernesi C, Di Benedetto G, Caramelli D, Secchieri E, Simoni L, Katti E, Malaspina P, Novelletto A, Marin VT, Barbujani G. 2001. Genetic characterization of the body attributed to the evangelist Luke. Proc. Natl. Acad. Sci. U. S. A. 98:13460–13463.
Vigilant L, Stoneking M, Harpending H, Hawkes K, Wilson AC. 1991. African populations and the evolution of human mitochondrial DNA. Science 253:1503–1507.
Volodko NV, Starikovskaya EB, Mazunin IO, Eltsov NP, Naidenko PV, Wallace DC, Sukernik RI. 2008. Mitochondrial genome diversity in Arctic Siberians, with particular reference to the evolutionary history of Beringia and Pleistocenic peopling of the Americas. Am. J. Hum. Genet. 82:1084–1100.
Vona G, Ghiani ME, Calò CM, Vacca L, Memmì M, Varesi L. 2001. Mitochondrial DNA sequence analysis in Sicily. Am. J. Hum. Biol. Off. J. Hum. Biol. Counc. 13:576–589.
Wang H-W, Li Y-C, Sun F, Zhao M, Mitra B, Chaudhuri TK, Regmi P, Wu S-F, Kong Q-P, Zhang Y-P. 2012. Revisiting the role of the Himalayas in peopling Nepal: insights from mitochondrial genomes. J. Hum. Genet. 57:228–234.
Watson E, Forster P, Richards M, Bandelt HJ. 1997. Mitochondrial footprints of human expansions in Africa. Am. J. Hum. Genet. 61:691–704.
Wen B, Li H, Gao S, Mao X, Gao Y, Li F, Zhang F, He Y, Dong Y, Zhang Y, et al. 2005. Genetic structure of Hmong-Mien speaking populations in East Asia as revealed by mtDNA lineages. Mol. Biol. Evol. 22:725–734.
Wen B, Xie X, Gao S, Li H, Shi H, Song X, Qian T, Xiao C, Jin J, Su B, et al. 2004. Analyses of genetic structure of Tibeto-Burman populations reveals sex-biased admixture in Southern Tibeto-Burmans. Am. J. Hum. Genet. 74:856–865.
Yao Y-G, Kong Q-P, Bandelt H-J, Kivisild T, Zhang Y-P. 2002. Phylogeographic differentiation of mitochondrial DNA in Han Chinese. Am. J. Hum. Genet. 70:635–651.
Yao Y-G, Kong Q-P, Wang C-Y, Zhu C-L, Zhang Y-P. 2004. Different matrilineal contributions to genetic structure of ethnic groups in the Silk Road region in China. Mol. Biol. Evol. 21:2265–2280.
Yao YG, Lü XM, Luo HR, Li WH, Zhang YP. 2000. Gene admixture in the silk road region of China: evidence from mtDNA and melanocortin 1 receptor polymorphism. Genes Genet. Syst. 75:173–178.
Yao Y-G, Nie L, Harpending H, Fu Y-X, Yuan Z-G, Zhang Y-P. 2002. Genetic relationship of Chinese ethnic populations revealed by mtDNA sequence diversity. Am. J. Phys. Anthropol. 118:63–76.
Yunusbayev B, Metspalu M, Järve M, Kutuev I, Rootsi S, Metspalu E, Behar DM, Varendi K, Sahakyan H, Khusainova R, et al. 2012. The Caucasus as an asymmetric semipermeable barrier to ancient human migrations. Mol. Biol. Evol. 29:359–365.
Zgonjanin D, Veselinović I, Kubat M, Furac I, Antov M, Loncar E, Tasić M, Vuković R, Omorjan R. 2010. Sequence polymorphism of the mitochondrial DNA control region in the population of Vojvodina Province, Serbia. Leg. Med. Tokyo Jpn. 12:104–107.
Zhang X, Qi X, Yang Z, Serey B, Sovannary T, Bunnath L, Seang Aun H, Samnom H, Zhang H, Lin Q, et al. 2013. Analysis of mitochondrial genome diversity identifies new and ancient maternal lineages in Cambodian aborigines. Nat. Commun. 4:2599.
Zhao M, Kong Q-P, Wang H-W, Peng M-S, Xie X-D, Wang W-Z, Jiayang null, Duan J-G, Cai M-C, Zhao S-N, et al. 2009. Mitochondrial genome evidence reveals successful Late Paleolithic settlement on the Tibetan Plateau. Proc. Natl. Acad. Sci. U. S. A. 106:21230–21235.
Zimmermann B, Brandstätter A, Duftner N, Niederwieser D, Spiroski M, Arsov T, Parson W. 2007. Mitochondrial DNA control region population data from Macedonia. Forensic Sci. Int. Genet. 1:e4-9.
Zupanic Pajnic I, Balazic J, Komel R. 2004. Sequence polymorphism of the mitochondrial DNA control region in the Slovenian population. Int. J. Legal Med. 118:1–4.
