# Supplementary material for: Origin and spread of human mitochondrial DNA haplogroup U7
Source: Sci Rep. 2017 Apr 7;7:46044. doi: 10.1038/srep46044 (PMC5384202; doi:10.1038/srep46044)
Supplement: Supplementary Dataset 4 [file srep46044-s6.xlsx]

## Sheet: Sheet1
Table S4. Coalescence Time Estimates and Defining Mutations of Haplogroup U7 and its Subclades.
Defining mutations were scored relative to the root of haplogroup U.
Coalescence times are expressed in kilo years and were estimated with three methods: Rho complete clock, Rho synonymous clock, and Bayesian MCMC approach.
95% Confidence Intervals for Rho-based estimates as well as 95% Highest Posterior Density intervals for Beast estimates are given in parentheses.
For U7, U7a, and U7b clades Bayesian analyses were carried out also with regional-specific sequences.
Clade	Defining Mutations	Geographic Region	Rho Complete	Rho Synonymous	Beast Estimate, Corrected
U7	T152C, T980C, C3741T, C5360T, C8137T, C8684T, C10142T, T13500C, G14569A, A16309G, A16318t	All together	18,6 (13,6-23,7)	15,6 (11,0-20,3)	17,3 (13,6-21,3)
		Near East	-	-	15,4 (11,9-19,3)
		South Asia	-	-	15,6 (12,2-19,7)
		Europe	-	-	13,2 (9,3-13,2)
		Central Asia	-	-	16,3 (11,2-22,8)
U7a	C151T	All together	18,7 (14,9-22,7)	19,2 (11,4-26,9)	18,2(14,2-23,2)
		Near East	-	-	15,3 (11,5-19,3)
		South Asia	-	-	17,0 (12,6-21,9)
		Europe	-	-	17,1 (11,0-23,9)
		Central Asia	-	-	17,3 (12,0-24,1)
U7a1	C16167T		16,8 (8,1-25,9)	20,1 (1,6-38,6)	-
U7a2	T4502C		12,2 (6,8-17,7	17,7 (6,9-28,5)	-
U7a3	G12618A		19,2 (12,6-26,1)	16,6 (8,9-24,3)	-
U7a4	T146C, T16126C		14,5 (8,1-21,2)	12,5 (1,7-23,3)	-
U7a5	573.1C, G9300A		13,4 (4,3-22,9)	5,3 (-5,6-16,1)	-
U7a6	T11353C, T14110C, A15218G		3,8 (0,2-7,4)	4,3 (-3,4-12,0)	-
U7a7	A12373G, G13359A		8,0 (2,2-13,8)	11,0 (-2,9-24,9)	-
U7a8	T4733C		9,4 (4,2-14,9)	16,9 (3,0-30,8)	-
U7a9	C3211T, G13708A, T16297C		5,8 (7,5 to 11,2)	-	-
U7a10	A2074d, A2581G, C4599T, T6253C, C15535T		16,2 (7,5-25,2)	21,7 (6,2-37,1)	-
U7a11	C174T, G228A, A493G, A6035G, G11149A, A15772t, A16254G		3,9 (-0,7-8,6)	3,9 (-3,8-11,7)	-
U7a12	G16129A		12,0 (4,1-20,3)	15,8 (0,3-31,2)	-
U7a13	T16243C		8,8 (2,5-15,3)	13,1 (2,3-23,9)	-
U7a14	A13542G, A15322G		3,9 (-0,7-8,6)	7,9 (-2,9-18,7)	-
U7a15	A12642G		3,9 (-0,7-8,6)	3,9 (-3,8-11,7)	-
U7a16	A4053c, A4243G, T14182C, C16218T		5,2 (0,1-10,5)	3,9 (-3,8-11,7)	-
U7a17	C571a, T8286C		7,0 (2,3-11,8)	5,3 (-2,5-13,0)	-
U7a18	A12507G		5,2 (0,1-10,5)	2,6 (-2,0-7,3	-
U7a19	T7581C		7,9 (1,7-14,4)	15,7 (0,3-31,2)	-
U7a20	C8640T, C8947T, A13470G, A16312G		3,5 (-0,1-7,1)	-	-
U7a21	A813G		17,6 (7,8-27,9)	15,8 (0,3-31,2)	-
U7b	T10084C	All together	10,0 (7,3-12,7)	6,7 (3,7-9,8)	10,1 (7,3-13,1)
		Near East	-	-	11,6 (8,2-15,5)
		South Asia	-	-	10,9 (7,1-15,5)
		Europe	-	-	9,6 (6,3-13,3)
U7b1	G16309A		9,3 (6,8-13,2)	6,0 (3,0-12,5)
U7b1a	A13395G, T16271C		1,1 (-1,9-4,2)	0,9 (-0,7-2,4)
U7b1b	T16318C		14,4 (8,0-21,1)	6,9 (2,3-11,5)
U7b1c	T14798C		5,8 (0,6-11,1)	3,2 (-1,5-7,8)
U7b1d	A15010G		5,2 (0,6-10,0)	-
U7b2	T9480C, A16166d		2,2 (-0,9-5,2)	4,7 (-4,5-14,0)
U7b3	T16362C		10,6 (5,3-16,1)	14,8 (2,4-27,1)
U7b4	A11101G, A15924G		5,2 (0,1-10,5)	3,9 (-3,8-11,7)
U7b5	A153G		7,5 (3,9-11,3)	5,3 (0,6-9,9)
U7b6	T16318C		10,6 (4,8-16,6)	15,8 (3,4-28,1)
U7c	C14131T	South Asia	5,9 (2,8 to 9,1)	7,2 (1,0 to 13,3)	-
U7d	T11365C, C16150T	Near East	7,9 (1,7 to 14,4)	7,9 (-2,9 to 18,7)	-
U7e	G1709A	Near East	2,1 (-1,0 to 5,2)	1,6 (-1,5 to 4,7)	-
U7f	G13368A, G16390A	Near East	9,7 (2,9 to 16,8)	5,3 (-2,5 to 13,0)	-
